# Supplementary material for: FMSM: a novel computational model for predicting potential miRNA biomarkers for various human diseases
Source: BMC Syst Biol. 2018 Dec 31;12(Suppl 9):121. doi: 10.1186/s12918-018-0664-9 (PMC6311922; doi:10.1186/s12918-018-0664-9)
Supplement: Supplementary file 1 — The prediction list of most latent miRNA biomarkers for various investigated diseases has been publicly released. (XLSX 3187 kb) [file 12918_2018_664_MOESM1_ESM.xlsx]

## Sheet: Sheet1
Rank	Disease	MiRNA
1	Precursor Cell Lymphoblastic Leukemia-Lymphoma	hsa-mir-21
2	Precursor Cell Lymphoblastic Leukemia-Lymphoma	hsa-mir-155
3	Precursor Cell Lymphoblastic Leukemia-Lymphoma	hsa-mir-92a
4	Precursor Cell Lymphoblastic Leukemia-Lymphoma	hsa-mir-16
5	Precursor Cell Lymphoblastic Leukemia-Lymphoma	hsa-mir-18a
6	Precursor Cell Lymphoblastic Leukemia-Lymphoma	hsa-mir-222
7	Precursor Cell Lymphoblastic Leukemia-Lymphoma	hsa-mir-19a
8	Precursor Cell Lymphoblastic Leukemia-Lymphoma	hsa-mir-15a
9	Precursor Cell Lymphoblastic Leukemia-Lymphoma	hsa-mir-1
10	Precursor Cell Lymphoblastic Leukemia-Lymphoma	hsa-mir-142
11	Precursor Cell Lymphoblastic Leukemia-Lymphoma	hsa-mir-214
12	Precursor Cell Lymphoblastic Leukemia-Lymphoma	hsa-mir-31
13	Precursor Cell Lymphoblastic Leukemia-Lymphoma	hsa-mir-200b
14	Precursor Cell Lymphoblastic Leukemia-Lymphoma	hsa-let-7i
15	Precursor Cell Lymphoblastic Leukemia-Lymphoma	hsa-mir-133a
16	Precursor Cell Lymphoblastic Leukemia-Lymphoma	hsa-mir-101
17	Precursor Cell Lymphoblastic Leukemia-Lymphoma	hsa-mir-34c
18	Precursor Cell Lymphoblastic Leukemia-Lymphoma	hsa-mir-9
19	Precursor Cell Lymphoblastic Leukemia-Lymphoma	hsa-mir-206
20	Precursor Cell Lymphoblastic Leukemia-Lymphoma	hsa-mir-26a
21	Precursor Cell Lymphoblastic Leukemia-Lymphoma	hsa-let-7a
22	Precursor Cell Lymphoblastic Leukemia-Lymphoma	hsa-mir-19b
23	Precursor Cell Lymphoblastic Leukemia-Lymphoma	hsa-mir-210
24	Precursor Cell Lymphoblastic Leukemia-Lymphoma	hsa-mir-141
25	Precursor Cell Lymphoblastic Leukemia-Lymphoma	hsa-mir-15b
26	Precursor Cell Lymphoblastic Leukemia-Lymphoma	hsa-let-7f
27	Precursor Cell Lymphoblastic Leukemia-Lymphoma	hsa-mir-192
28	Precursor Cell Lymphoblastic Leukemia-Lymphoma	hsa-mir-124
29	Precursor Cell Lymphoblastic Leukemia-Lymphoma	hsa-let-7c
30	Precursor Cell Lymphoblastic Leukemia-Lymphoma	hsa-let-7g
31	Precursor Cell Lymphoblastic Leukemia-Lymphoma	hsa-let-7d
32	Precursor Cell Lymphoblastic Leukemia-Lymphoma	hsa-let-7e
33	Precursor Cell Lymphoblastic Leukemia-Lymphoma	hsa-mir-34b
34	Precursor Cell Lymphoblastic Leukemia-Lymphoma	hsa-mir-106b
35	Precursor Cell Lymphoblastic Leukemia-Lymphoma	hsa-mir-107
36	Precursor Cell Lymphoblastic Leukemia-Lymphoma	hsa-mir-200c
37	Precursor Cell Lymphoblastic Leukemia-Lymphoma	hsa-mir-486
38	Precursor Cell Lymphoblastic Leukemia-Lymphoma	hsa-mir-148a
39	Precursor Cell Lymphoblastic Leukemia-Lymphoma	hsa-mir-23a
40	Precursor Cell Lymphoblastic Leukemia-Lymphoma	hsa-mir-711
41	Precursor Cell Lymphoblastic Leukemia-Lymphoma	hsa-mir-22
42	Precursor Cell Lymphoblastic Leukemia-Lymphoma	hsa-mir-196a
43	Precursor Cell Lymphoblastic Leukemia-Lymphoma	hsa-mir-138
44	Precursor Cell Lymphoblastic Leukemia-Lymphoma	hsa-mir-27b
45	Precursor Cell Lymphoblastic Leukemia-Lymphoma	hsa-mir-23b
46	Precursor Cell Lymphoblastic Leukemia-Lymphoma	hsa-mir-133b
47	Precursor Cell Lymphoblastic Leukemia-Lymphoma	hsa-mir-203
48	Precursor Cell Lymphoblastic Leukemia-Lymphoma	hsa-mir-27a
49	Precursor Cell Lymphoblastic Leukemia-Lymphoma	hsa-mir-30a
50	Precursor Cell Lymphoblastic Leukemia-Lymphoma	hsa-mir-342
51	Precursor Cell Lymphoblastic Leukemia-Lymphoma	hsa-mir-20a
52	Precursor Cell Lymphoblastic Leukemia-Lymphoma	hsa-mir-145
53	Precursor Cell Lymphoblastic Leukemia-Lymphoma	hsa-mir-218
54	Precursor Cell Lymphoblastic Leukemia-Lymphoma	hsa-mir-122
55	Precursor Cell Lymphoblastic Leukemia-Lymphoma	hsa-mir-132
56	Precursor Cell Lymphoblastic Leukemia-Lymphoma	hsa-mir-148b
57	Precursor Cell Lymphoblastic Leukemia-Lymphoma	hsa-mir-20b
58	Precursor Cell Lymphoblastic Leukemia-Lymphoma	hsa-mir-130a
59	Precursor Cell Lymphoblastic Leukemia-Lymphoma	hsa-mir-140
60	Precursor Cell Lymphoblastic Leukemia-Lymphoma	hsa-mir-25
61	Precursor Cell Lymphoblastic Leukemia-Lymphoma	hsa-mir-127
62	Precursor Cell Lymphoblastic Leukemia-Lymphoma	hsa-mir-224
63	Precursor Cell Lymphoblastic Leukemia-Lymphoma	hsa-mir-205
64	Precursor Cell Lymphoblastic Leukemia-Lymphoma	hsa-mir-193b
65	Precursor Cell Lymphoblastic Leukemia-Lymphoma	hsa-mir-212
66	Precursor Cell Lymphoblastic Leukemia-Lymphoma	hsa-mir-30c
67	Precursor Cell Lymphoblastic Leukemia-Lymphoma	hsa-mir-135a
68	Precursor Cell Lymphoblastic Leukemia-Lymphoma	hsa-mir-194
69	Precursor Cell Lymphoblastic Leukemia-Lymphoma	hsa-mir-10a
70	Precursor Cell Lymphoblastic Leukemia-Lymphoma	hsa-mir-373
71	Precursor Cell Lymphoblastic Leukemia-Lymphoma	hsa-mir-429
72	Precursor Cell Lymphoblastic Leukemia-Lymphoma	hsa-mir-30b
73	Precursor Cell Lymphoblastic Leukemia-Lymphoma	hsa-mir-195
74	Precursor Cell Lymphoblastic Leukemia-Lymphoma	hsa-mir-10b
75	Precursor Cell Lymphoblastic Leukemia-Lymphoma	hsa-mir-181d
76	Precursor Cell Lymphoblastic Leukemia-Lymphoma	hsa-mir-451a
77	Precursor Cell Lymphoblastic Leukemia-Lymphoma	hsa-mir-302b
78	Precursor Cell Lymphoblastic Leukemia-Lymphoma	hsa-mir-183
79	Precursor Cell Lymphoblastic Leukemia-Lymphoma	hsa-mir-491
80	Precursor Cell Lymphoblastic Leukemia-Lymphoma	hsa-mir-137
81	Precursor Cell Lymphoblastic Leukemia-Lymphoma	hsa-mir-494
82	Precursor Cell Lymphoblastic Leukemia-Lymphoma	hsa-mir-98
83	Precursor Cell Lymphoblastic Leukemia-Lymphoma	hsa-mir-7
84	Precursor Cell Lymphoblastic Leukemia-Lymphoma	hsa-mir-93
85	Precursor Cell Lymphoblastic Leukemia-Lymphoma	hsa-mir-184
86	Precursor Cell Lymphoblastic Leukemia-Lymphoma	hsa-mir-150
87	Precursor Cell Lymphoblastic Leukemia-Lymphoma	hsa-mir-18b
88	Precursor Cell Lymphoblastic Leukemia-Lymphoma	hsa-mir-497
89	Precursor Cell Lymphoblastic Leukemia-Lymphoma	hsa-mir-139
90	Precursor Cell Lymphoblastic Leukemia-Lymphoma	hsa-mir-193a
91	Precursor Cell Lymphoblastic Leukemia-Lymphoma	hsa-mir-199a
92	Precursor Cell Lymphoblastic Leukemia-Lymphoma	hsa-mir-362
93	Precursor Cell Lymphoblastic Leukemia-Lymphoma	hsa-mir-378a
94	Precursor Cell Lymphoblastic Leukemia-Lymphoma	hsa-mir-200a
95	Precursor Cell Lymphoblastic Leukemia-Lymphoma	hsa-mir-197
96	Precursor Cell Lymphoblastic Leukemia-Lymphoma	hsa-mir-125a
97	Precursor Cell Lymphoblastic Leukemia-Lymphoma	hsa-mir-149
98	Precursor Cell Lymphoblastic Leukemia-Lymphoma	hsa-mir-326
99	Precursor Cell Lymphoblastic Leukemia-Lymphoma	hsa-mir-328
100	Precursor Cell Lymphoblastic Leukemia-Lymphoma	hsa-mir-92b
101	Precursor Cell Lymphoblastic Leukemia-Lymphoma	hsa-mir-663a
102	Precursor Cell Lymphoblastic Leukemia-Lymphoma	hsa-mir-375
103	Precursor Cell Lymphoblastic Leukemia-Lymphoma	hsa-mir-499a
104	Precursor Cell Lymphoblastic Leukemia-Lymphoma	hsa-mir-144
105	Precursor Cell Lymphoblastic Leukemia-Lymphoma	hsa-mir-370
106	Precursor Cell Lymphoblastic Leukemia-Lymphoma	hsa-mir-363
107	Precursor Cell Lymphoblastic Leukemia-Lymphoma	hsa-mir-302c
108	Precursor Cell Lymphoblastic Leukemia-Lymphoma	hsa-mir-483
109	Precursor Cell Lymphoblastic Leukemia-Lymphoma	hsa-mir-129
110	Precursor Cell Lymphoblastic Leukemia-Lymphoma	hsa-mir-219
111	Precursor Cell Lymphoblastic Leukemia-Lymphoma	hsa-mir-30d
112	Precursor Cell Lymphoblastic Leukemia-Lymphoma	hsa-mir-187
113	Precursor Cell Lymphoblastic Leukemia-Lymphoma	hsa-mir-30e
114	Precursor Cell Lymphoblastic Leukemia-Lymphoma	hsa-mir-296
115	Precursor Cell Lymphoblastic Leukemia-Lymphoma	hsa-mir-103a
116	Precursor Cell Lymphoblastic Leukemia-Lymphoma	hsa-mir-335
117	Precursor Cell Lymphoblastic Leukemia-Lymphoma	hsa-mir-28
118	Precursor Cell Lymphoblastic Leukemia-Lymphoma	hsa-mir-151a
119	Precursor Cell Lymphoblastic Leukemia-Lymphoma	hsa-mir-181c
120	Precursor Cell Lymphoblastic Leukemia-Lymphoma	hsa-mir-584
121	Precursor Cell Lymphoblastic Leukemia-Lymphoma	hsa-mir-134
122	Precursor Cell Lymphoblastic Leukemia-Lymphoma	hsa-mir-96
123	Precursor Cell Lymphoblastic Leukemia-Lymphoma	hsa-mir-24
124	Precursor Cell Lymphoblastic Leukemia-Lymphoma	hsa-mir-302d
125	Precursor Cell Lymphoblastic Leukemia-Lymphoma	hsa-mir-146b
126	Precursor Cell Lymphoblastic Leukemia-Lymphoma	hsa-mir-199b
127	Precursor Cell Lymphoblastic Leukemia-Lymphoma	hsa-mir-208a
128	Precursor Cell Lymphoblastic Leukemia-Lymphoma	hsa-mir-432
129	Precursor Cell Lymphoblastic Leukemia-Lymphoma	hsa-mir-204
130	Precursor Cell Lymphoblastic Leukemia-Lymphoma	hsa-mir-539
131	Precursor Cell Lymphoblastic Leukemia-Lymphoma	hsa-mir-423
132	Precursor Cell Lymphoblastic Leukemia-Lymphoma	hsa-mir-301a
133	Precursor Cell Lymphoblastic Leukemia-Lymphoma	hsa-mir-338
134	Precursor Cell Lymphoblastic Leukemia-Lymphoma	hsa-mir-520h
135	Precursor Cell Lymphoblastic Leukemia-Lymphoma	hsa-mir-640
136	Precursor Cell Lymphoblastic Leukemia-Lymphoma	hsa-mir-410
137	Precursor Cell Lymphoblastic Leukemia-Lymphoma	hsa-mir-484
138	Precursor Cell Lymphoblastic Leukemia-Lymphoma	hsa-mir-422a
139	Precursor Cell Lymphoblastic Leukemia-Lymphoma	hsa-mir-106a
140	Precursor Cell Lymphoblastic Leukemia-Lymphoma	hsa-mir-490
141	Precursor Cell Lymphoblastic Leukemia-Lymphoma	hsa-mir-217
142	Precursor Cell Lymphoblastic Leukemia-Lymphoma	hsa-mir-26b
143	Precursor Cell Lymphoblastic Leukemia-Lymphoma	hsa-mir-449a
144	Precursor Cell Lymphoblastic Leukemia-Lymphoma	hsa-mir-152
145	Precursor Cell Lymphoblastic Leukemia-Lymphoma	hsa-mir-382
146	Precursor Cell Lymphoblastic Leukemia-Lymphoma	hsa-mir-337
147	Precursor Cell Lymphoblastic Leukemia-Lymphoma	hsa-mir-99b
148	Precursor Cell Lymphoblastic Leukemia-Lymphoma	hsa-mir-629
149	Precursor Cell Lymphoblastic Leukemia-Lymphoma	hsa-mir-215
150	Precursor Cell Lymphoblastic Leukemia-Lymphoma	hsa-mir-564
151	Precursor Cell Lymphoblastic Leukemia-Lymphoma	hsa-mir-518b
152	Precursor Cell Lymphoblastic Leukemia-Lymphoma	hsa-mir-371a
153	Precursor Cell Lymphoblastic Leukemia-Lymphoma	hsa-mir-449b
154	Precursor Cell Lymphoblastic Leukemia-Lymphoma	hsa-mir-520a
155	Precursor Cell Lymphoblastic Leukemia-Lymphoma	hsa-mir-302a
156	Precursor Cell Lymphoblastic Leukemia-Lymphoma	hsa-mir-361
157	Precursor Cell Lymphoblastic Leukemia-Lymphoma	hsa-mir-339
158	Precursor Cell Lymphoblastic Leukemia-Lymphoma	hsa-mir-95
159	Precursor Cell Lymphoblastic Leukemia-Lymphoma	hsa-mir-454
160	Precursor Cell Lymphoblastic Leukemia-Lymphoma	hsa-mir-372
161	Precursor Cell Lymphoblastic Leukemia-Lymphoma	hsa-mir-492
162	Precursor Cell Lymphoblastic Leukemia-Lymphoma	hsa-mir-153
163	Precursor Cell Lymphoblastic Leukemia-Lymphoma	hsa-mir-320a
164	Precursor Cell Lymphoblastic Leukemia-Lymphoma	hsa-mir-32
165	Precursor Cell Lymphoblastic Leukemia-Lymphoma	hsa-mir-383
166	Precursor Cell Lymphoblastic Leukemia-Lymphoma	hsa-mir-409
167	Precursor Cell Lymphoblastic Leukemia-Lymphoma	hsa-mir-340
168	Precursor Cell Lymphoblastic Leukemia-Lymphoma	hsa-mir-188
169	Precursor Cell Lymphoblastic Leukemia-Lymphoma	hsa-mir-519c
170	Precursor Cell Lymphoblastic Leukemia-Lymphoma	hsa-mir-489
171	Precursor Cell Lymphoblastic Leukemia-Lymphoma	hsa-mir-365a
172	Precursor Cell Lymphoblastic Leukemia-Lymphoma	hsa-mir-424
173	Precursor Cell Lymphoblastic Leukemia-Lymphoma	hsa-mir-33a
174	Precursor Cell Lymphoblastic Leukemia-Lymphoma	hsa-mir-519d
175	Precursor Cell Lymphoblastic Leukemia-Lymphoma	hsa-mir-495
176	Precursor Cell Lymphoblastic Leukemia-Lymphoma	hsa-mir-517a
177	Precursor Cell Lymphoblastic Leukemia-Lymphoma	hsa-mir-520e
178	Precursor Cell Lymphoblastic Leukemia-Lymphoma	hsa-mir-625
179	Precursor Cell Lymphoblastic Leukemia-Lymphoma	hsa-mir-485
180	Precursor Cell Lymphoblastic Leukemia-Lymphoma	hsa-mir-376c
181	Precursor Cell Lymphoblastic Leukemia-Lymphoma	hsa-mir-516b
182	Precursor Cell Lymphoblastic Leukemia-Lymphoma	hsa-mir-652
183	Precursor Cell Lymphoblastic Leukemia-Lymphoma	hsa-mir-130b
184	Precursor Cell Lymphoblastic Leukemia-Lymphoma	hsa-mir-542
185	Precursor Cell Lymphoblastic Leukemia-Lymphoma	hsa-mir-320c
186	Precursor Cell Lymphoblastic Leukemia-Lymphoma	hsa-mir-208b
187	Precursor Cell Lymphoblastic Leukemia-Lymphoma	hsa-mir-346
188	Precursor Cell Lymphoblastic Leukemia-Lymphoma	hsa-mir-367
189	Precursor Cell Lymphoblastic Leukemia-Lymphoma	hsa-mir-376b
190	Precursor Cell Lymphoblastic Leukemia-Lymphoma	hsa-mir-508
191	Precursor Cell Lymphoblastic Leukemia-Lymphoma	hsa-mir-425
192	Precursor Cell Lymphoblastic Leukemia-Lymphoma	hsa-mir-191
193	Precursor Cell Lymphoblastic Leukemia-Lymphoma	hsa-mir-3151
194	Precursor Cell Lymphoblastic Leukemia-Lymphoma	hsa-mir-431
195	Precursor Cell Lymphoblastic Leukemia-Lymphoma	hsa-mir-602
196	Precursor Cell Lymphoblastic Leukemia-Lymphoma	hsa-mir-151b
197	Precursor Cell Lymphoblastic Leukemia-Lymphoma	hsa-mir-345
198	Precursor Cell Lymphoblastic Leukemia-Lymphoma	hsa-mir-590
199	Precursor Cell Lymphoblastic Leukemia-Lymphoma	hsa-mir-503
200	Precursor Cell Lymphoblastic Leukemia-Lymphoma	hsa-mir-411
201	Precursor Cell Lymphoblastic Leukemia-Lymphoma	hsa-mir-433
202	Precursor Cell Lymphoblastic Leukemia-Lymphoma	hsa-mir-1287
203	Precursor Cell Lymphoblastic Leukemia-Lymphoma	hsa-mir-135b
204	Precursor Cell Lymphoblastic Leukemia-Lymphoma	hsa-mir-744
205	Precursor Cell Lymphoblastic Leukemia-Lymphoma	hsa-mir-185
206	Precursor Cell Lymphoblastic Leukemia-Lymphoma	hsa-mir-298
207	Precursor Cell Lymphoblastic Leukemia-Lymphoma	hsa-mir-374a
208	Precursor Cell Lymphoblastic Leukemia-Lymphoma	hsa-mir-365b
209	Precursor Cell Lymphoblastic Leukemia-Lymphoma	hsa-mir-608
210	Precursor Cell Lymphoblastic Leukemia-Lymphoma	hsa-mir-519b
211	Precursor Cell Lymphoblastic Leukemia-Lymphoma	hsa-mir-301b
212	Precursor Cell Lymphoblastic Leukemia-Lymphoma	hsa-mir-323a
213	Precursor Cell Lymphoblastic Leukemia-Lymphoma	hsa-mir-513a
214	Precursor Cell Lymphoblastic Leukemia-Lymphoma	hsa-mir-532
215	Precursor Cell Lymphoblastic Leukemia-Lymphoma	hsa-mir-650
216	Precursor Cell Lymphoblastic Leukemia-Lymphoma	hsa-mir-550a
217	Precursor Cell Lymphoblastic Leukemia-Lymphoma	hsa-mir-379
218	Precursor Cell Lymphoblastic Leukemia-Lymphoma	hsa-mir-374b
219	Precursor Cell Lymphoblastic Leukemia-Lymphoma	hsa-mir-574
220	Precursor Cell Lymphoblastic Leukemia-Lymphoma	hsa-mir-519e
221	Precursor Cell Lymphoblastic Leukemia-Lymphoma	hsa-mir-103b
222	Precursor Cell Lymphoblastic Leukemia-Lymphoma	hsa-mir-198
223	Precursor Cell Lymphoblastic Leukemia-Lymphoma	hsa-mir-190a
224	Precursor Cell Lymphoblastic Leukemia-Lymphoma	hsa-mir-378e
225	Precursor Cell Lymphoblastic Leukemia-Lymphoma	hsa-mir-575
226	Precursor Cell Lymphoblastic Leukemia-Lymphoma	hsa-mir-512
227	Precursor Cell Lymphoblastic Leukemia-Lymphoma	hsa-mir-378i
228	Precursor Cell Lymphoblastic Leukemia-Lymphoma	hsa-mir-520b
229	Precursor Cell Lymphoblastic Leukemia-Lymphoma	hsa-mir-885
230	Precursor Cell Lymphoblastic Leukemia-Lymphoma	hsa-mir-638
231	Precursor Cell Lymphoblastic Leukemia-Lymphoma	hsa-mir-378d
232	Precursor Cell Lymphoblastic Leukemia-Lymphoma	hsa-mir-376a
233	Precursor Cell Lymphoblastic Leukemia-Lymphoma	hsa-mir-302f
234	Precursor Cell Lymphoblastic Leukemia-Lymphoma	hsa-mir-520c
235	Precursor Cell Lymphoblastic Leukemia-Lymphoma	hsa-mir-572
236	Precursor Cell Lymphoblastic Leukemia-Lymphoma	hsa-mir-513b
237	Precursor Cell Lymphoblastic Leukemia-Lymphoma	hsa-mir-450b
238	Precursor Cell Lymphoblastic Leukemia-Lymphoma	hsa-mir-615
239	Precursor Cell Lymphoblastic Leukemia-Lymphoma	hsa-mir-452
240	Precursor Cell Lymphoblastic Leukemia-Lymphoma	hsa-mir-493
241	Precursor Cell Lymphoblastic Leukemia-Lymphoma	hsa-mir-548b
242	Precursor Cell Lymphoblastic Leukemia-Lymphoma	hsa-mir-1286
243	Precursor Cell Lymphoblastic Leukemia-Lymphoma	hsa-mir-384
244	Precursor Cell Lymphoblastic Leukemia-Lymphoma	hsa-mir-186
245	Precursor Cell Lymphoblastic Leukemia-Lymphoma	hsa-mir-369
246	Precursor Cell Lymphoblastic Leukemia-Lymphoma	hsa-mir-621
247	Precursor Cell Lymphoblastic Leukemia-Lymphoma	hsa-mir-632
248	Precursor Cell Lymphoblastic Leukemia-Lymphoma	hsa-mir-202
249	Precursor Cell Lymphoblastic Leukemia-Lymphoma	hsa-mir-200
250	Precursor Cell Lymphoblastic Leukemia-Lymphoma	hsa-mir-767
251	Precursor Cell Lymphoblastic Leukemia-Lymphoma	hsa-mir-136
252	Precursor Cell Lymphoblastic Leukemia-Lymphoma	hsa-mir-1224
253	Precursor Cell Lymphoblastic Leukemia-Lymphoma	hsa-mir-637
254	Precursor Cell Lymphoblastic Leukemia-Lymphoma	hsa-mir-325
255	Precursor Cell Lymphoblastic Leukemia-Lymphoma	hsa-mir-561
256	Precursor Cell Lymphoblastic Leukemia-Lymphoma	hsa-mir-216a
257	Precursor Cell Lymphoblastic Leukemia-Lymphoma	hsa-mir-300
258	Precursor Cell Lymphoblastic Leukemia-Lymphoma	hsa-mir-636
259	Precursor Cell Lymphoblastic Leukemia-Lymphoma	hsa-mir-378g
260	Precursor Cell Lymphoblastic Leukemia-Lymphoma	hsa-mir-154
261	Precursor Cell Lymphoblastic Leukemia-Lymphoma	hsa-mir-664
262	Precursor Cell Lymphoblastic Leukemia-Lymphoma	hsa-mir-381
263	Precursor Cell Lymphoblastic Leukemia-Lymphoma	hsa-mir-765
264	Precursor Cell Lymphoblastic Leukemia-Lymphoma	hsa-mir-498
265	Precursor Cell Lymphoblastic Leukemia-Lymphoma	hsa-mir-451
266	Precursor Cell Lymphoblastic Leukemia-Lymphoma	hsa-mir-660
267	Precursor Cell Lymphoblastic Leukemia-Lymphoma	hsa-mir-378b
268	Precursor Cell Lymphoblastic Leukemia-Lymphoma	hsa-mir-513c
269	Precursor Cell Lymphoblastic Leukemia-Lymphoma	hsa-mir-659
270	Precursor Cell Lymphoblastic Leukemia-Lymphoma	hsa-mir-526b
271	Precursor Cell Lymphoblastic Leukemia-Lymphoma	hsa-mir-302e
272	Precursor Cell Lymphoblastic Leukemia-Lymphoma	hsa-mir-211
273	Precursor Cell Lymphoblastic Leukemia-Lymphoma	hsa-mir-500a
274	Precursor Cell Lymphoblastic Leukemia-Lymphoma	hsa-mir-371
275	Precursor Cell Lymphoblastic Leukemia-Lymphoma	hsa-mir-874
276	Precursor Cell Lymphoblastic Leukemia-Lymphoma	hsa-mir-378c
277	Precursor Cell Lymphoblastic Leukemia-Lymphoma	hsa-mir-451b
278	Precursor Cell Lymphoblastic Leukemia-Lymphoma	hsa-mir-320d
279	Precursor Cell Lymphoblastic Leukemia-Lymphoma	hsa-mir-1827
280	Precursor Cell Lymphoblastic Leukemia-Lymphoma	hsa-mir-1246
281	Precursor Cell Lymphoblastic Leukemia-Lymphoma	hsa-mir-515
282	Precursor Cell Lymphoblastic Leukemia-Lymphoma	hsa-mir-527
283	Precursor Cell Lymphoblastic Leukemia-Lymphoma	hsa-mir-642a
284	Precursor Cell Lymphoblastic Leukemia-Lymphoma	hsa-mir-378h
285	Precursor Cell Lymphoblastic Leukemia-Lymphoma	hsa-mir-509
286	Precursor Cell Lymphoblastic Leukemia-Lymphoma	hsa-mir-658
287	Precursor Cell Lymphoblastic Leukemia-Lymphoma	hsa-mir-520d
288	Precursor Cell Lymphoblastic Leukemia-Lymphoma	hsa-mir-488
289	Precursor Cell Lymphoblastic Leukemia-Lymphoma	hsa-mir-641
290	Precursor Cell Lymphoblastic Leukemia-Lymphoma	hsa-mir-583
291	Precursor Cell Lymphoblastic Leukemia-Lymphoma	hsa-mir-548c
292	Precursor Cell Lymphoblastic Leukemia-Lymphoma	hsa-mir-26
293	Precursor Cell Lymphoblastic Leukemia-Lymphoma	hsa-mir-1293
294	Precursor Cell Lymphoblastic Leukemia-Lymphoma	hsa-mir-589
295	Precursor Cell Lymphoblastic Leukemia-Lymphoma	hsa-mir-933
296	Precursor Cell Lymphoblastic Leukemia-Lymphoma	hsa-mir-320b
297	Precursor Cell Lymphoblastic Leukemia-Lymphoma	hsa-mir-3148
298	Precursor Cell Lymphoblastic Leukemia-Lymphoma	hsa-mir-552
299	Precursor Cell Lymphoblastic Leukemia-Lymphoma	hsa-mir-421
300	Precursor Cell Lymphoblastic Leukemia-Lymphoma	hsa-mir-331
301	Precursor Cell Lymphoblastic Leukemia-Lymphoma	hsa-mir-514a
302	Precursor Cell Lymphoblastic Leukemia-Lymphoma	hsa-mir-1290
303	Precursor Cell Lymphoblastic Leukemia-Lymphoma	hsa-mir-616
304	Precursor Cell Lymphoblastic Leukemia-Lymphoma	hsa-mir-378f
305	Precursor Cell Lymphoblastic Leukemia-Lymphoma	hsa-mir-324
306	Precursor Cell Lymphoblastic Leukemia-Lymphoma	hsa-mir-299
307	Precursor Cell Lymphoblastic Leukemia-Lymphoma	hsa-mir-596
308	Precursor Cell Lymphoblastic Leukemia-Lymphoma	hsa-mir-455
309	Precursor Cell Lymphoblastic Leukemia-Lymphoma	hsa-mir-577
310	Precursor Cell Lymphoblastic Leukemia-Lymphoma	hsa-mir-619
311	Precursor Cell Lymphoblastic Leukemia-Lymphoma	hsa-mir-1271
312	Precursor Cell Lymphoblastic Leukemia-Lymphoma	hsa-mir-628
313	Precursor Cell Lymphoblastic Leukemia-Lymphoma	hsa-mir-505
314	Precursor Cell Lymphoblastic Leukemia-Lymphoma	hsa-mir-551a
315	Precursor Cell Lymphoblastic Leukemia-Lymphoma	hsa-mir-487b
316	Precursor Cell Lymphoblastic Leukemia-Lymphoma	hsa-mir-942
317	Precursor Cell Lymphoblastic Leukemia-Lymphoma	hsa-mir-671
318	Precursor Cell Lymphoblastic Leukemia-Lymphoma	hsa-mir-922
319	Precursor Cell Lymphoblastic Leukemia-Lymphoma	hsa-mir-720
320	Precursor Cell Lymphoblastic Leukemia-Lymphoma	hsa-mir-499b
321	Precursor Cell Lymphoblastic Leukemia-Lymphoma	hsa-mir-2110
322	Precursor Cell Lymphoblastic Leukemia-Lymphoma	hsa-mir-330
323	Precursor Cell Lymphoblastic Leukemia-Lymphoma	hsa-mir-320e
324	Precursor Cell Lymphoblastic Leukemia-Lymphoma	hsa-mir-323b
325	Precursor Cell Lymphoblastic Leukemia-Lymphoma	hsa-mir-524
326	Precursor Cell Lymphoblastic Leukemia-Lymphoma	hsa-mir-675
327	Precursor Cell Lymphoblastic Leukemia-Lymphoma	hsa-mir-504
328	Precursor Cell Lymphoblastic Leukemia-Lymphoma	hsa-mir-593
329	Precursor Cell Lymphoblastic Leukemia-Lymphoma	hsa-mir-216b
330	Precursor Cell Lymphoblastic Leukemia-Lymphoma	hsa-mir-544a
331	Precursor Cell Lymphoblastic Leukemia-Lymphoma	hsa-mir-544b
332	Precursor Cell Lymphoblastic Leukemia-Lymphoma	hsa-mir-516a
333	Precursor Cell Lymphoblastic Leukemia-Lymphoma	hsa-mir-1233
334	Precursor Cell Lymphoblastic Leukemia-Lymphoma	hsa-mir-642b
335	Precursor Cell Lymphoblastic Leukemia-Lymphoma	hsa-mir-2861
336	Precursor Cell Lymphoblastic Leukemia-Lymphoma	hsa-mir-1245a
337	Precursor Cell Lymphoblastic Leukemia-Lymphoma	hsa-mir-3196
338	Precursor Cell Lymphoblastic Leukemia-Lymphoma	hsa-mir-1249
339	Precursor Cell Lymphoblastic Leukemia-Lymphoma	hsa-mir-297
340	Precursor Cell Lymphoblastic Leukemia-Lymphoma	hsa-mir-1280
341	Precursor Cell Lymphoblastic Leukemia-Lymphoma	hsa-mir-1302
342	Precursor Cell Lymphoblastic Leukemia-Lymphoma	hsa-mir-4792
343	Precursor Cell Lymphoblastic Leukemia-Lymphoma	hsa-mir-571
344	Precursor Cell Lymphoblastic Leukemia-Lymphoma	hsa-mir-525
345	Precursor Cell Lymphoblastic Leukemia-Lymphoma	hsa-mir-548d
346	Precursor Cell Lymphoblastic Leukemia-Lymphoma	hsa-mir-511
347	Precursor Cell Lymphoblastic Leukemia-Lymphoma	hsa-mir-517c
348	Precursor Cell Lymphoblastic Leukemia-Lymphoma	hsa-mir-1471
349	Precursor Cell Lymphoblastic Leukemia-Lymphoma	hsa-mir-105
350	Precursor Cell Lymphoblastic Leukemia-Lymphoma	hsa-mir-718
351	Precursor Cell Lymphoblastic Leukemia-Lymphoma	hsa-mir-502
352	Precursor Cell Lymphoblastic Leukemia-Lymphoma	hsa-mir-3163
353	Precursor Cell Lymphoblastic Leukemia-Lymphoma	hsa-mir-506
354	Precursor Cell Lymphoblastic Leukemia-Lymphoma	hsa-mir-33b
355	Precursor Cell Lymphoblastic Leukemia-Lymphoma	hsa-mir-4306
356	Precursor Cell Lymphoblastic Leukemia-Lymphoma	hsa-mir-1323
357	Precursor Cell Lymphoblastic Leukemia-Lymphoma	hsa-mir-566
358	Precursor Cell Lymphoblastic Leukemia-Lymphoma	hsa-mir-622
359	Precursor Cell Lymphoblastic Leukemia-Lymphoma	hsa-mir-1305
360	Precursor Cell Lymphoblastic Leukemia-Lymphoma	hsa-mir-661
361	Precursor Cell Lymphoblastic Leukemia-Lymphoma	hsa-mir-2355
362	Precursor Cell Lymphoblastic Leukemia-Lymphoma	hsa-mir-1266
363	Precursor Cell Lymphoblastic Leukemia-Lymphoma	hsa-mir-1258
364	Precursor Cell Lymphoblastic Leukemia-Lymphoma	hsa-mir-873
365	Precursor Cell Lymphoblastic Leukemia-Lymphoma	hsa-mir-1469
366	Precursor Cell Lymphoblastic Leukemia-Lymphoma	hsa-mir-518e
367	Precursor Cell Lymphoblastic Leukemia-Lymphoma	hsa-mir-1301
368	Precursor Cell Lymphoblastic Leukemia-Lymphoma	hsa-mir-938
369	Precursor Cell Lymphoblastic Leukemia-Lymphoma	hsa-mir-147b
370	Precursor Cell Lymphoblastic Leukemia-Lymphoma	hsa-mir-1299
371	Precursor Cell Lymphoblastic Leukemia-Lymphoma	hsa-mir-1297
372	Precursor Cell Lymphoblastic Leukemia-Lymphoma	hsa-mir-450a
373	Precursor Cell Lymphoblastic Leukemia-Lymphoma	hsa-mir-766
374	Precursor Cell Lymphoblastic Leukemia-Lymphoma	hsa-mir-1245b
375	Precursor Cell Lymphoblastic Leukemia-Lymphoma	hsa-mir-3130
376	Precursor Cell Lymphoblastic Leukemia-Lymphoma	hsa-mir-599
377	Precursor Cell Lymphoblastic Leukemia-Lymphoma	hsa-mir-500b
378	Precursor Cell Lymphoblastic Leukemia-Lymphoma	hsa-mir-1234
379	Precursor Cell Lymphoblastic Leukemia-Lymphoma	hsa-mir-1183
380	Precursor Cell Lymphoblastic Leukemia-Lymphoma	hsa-mir-189
381	Precursor Cell Lymphoblastic Leukemia-Lymphoma	hsa-mir-668
382	Precursor Cell Lymphoblastic Leukemia-Lymphoma	hsa-mir-1231
383	Precursor Cell Lymphoblastic Leukemia-Lymphoma	hsa-mir-1285
384	Precursor Cell Lymphoblastic Leukemia-Lymphoma	hsa-mir-1915
385	Precursor Cell Lymphoblastic Leukemia-Lymphoma	hsa-mir-510
386	Precursor Cell Lymphoblastic Leukemia-Lymphoma	hsa-mir-329
387	Precursor Cell Lymphoblastic Leukemia-Lymphoma	hsa-mir-1296
388	Precursor Cell Lymphoblastic Leukemia-Lymphoma	hsa-mir-595
389	Precursor Cell Lymphoblastic Leukemia-Lymphoma	hsa-mir-1229
390	Precursor Cell Lymphoblastic Leukemia-Lymphoma	hsa-mir-526a
391	Precursor Cell Lymphoblastic Leukemia-Lymphoma	hsa-mir-603
392	Precursor Cell Lymphoblastic Leukemia-Lymphoma	hsa-mir-1322
393	Precursor Cell Lymphoblastic Leukemia-Lymphoma	hsa-mir-646
394	Precursor Cell Lymphoblastic Leukemia-Lymphoma	hsa-mir-3186
395	Precursor Cell Lymphoblastic Leukemia-Lymphoma	hsa-mir-1202
396	Precursor Cell Lymphoblastic Leukemia-Lymphoma	hsa-mir-1260a
397	Precursor Cell Lymphoblastic Leukemia-Lymphoma	hsa-mir-760
398	Precursor Cell Lymphoblastic Leukemia-Lymphoma	hsa-mir-1909
399	Precursor Cell Lymphoblastic Leukemia-Lymphoma	hsa-mir-598
400	Precursor Cell Lymphoblastic Leukemia-Lymphoma	hsa-mir-518c
401	Precursor Cell Lymphoblastic Leukemia-Lymphoma	hsa-mir-545
402	Precursor Cell Lymphoblastic Leukemia-Lymphoma	hsa-mir-663
403	Precursor Cell Lymphoblastic Leukemia-Lymphoma	hsa-mir-147a
404	Precursor Cell Lymphoblastic Leukemia-Lymphoma	hsa-mir-501
405	Precursor Cell Lymphoblastic Leukemia-Lymphoma	hsa-mir-1254
406	Precursor Cell Lymphoblastic Leukemia-Lymphoma	hsa-mir-633
407	Precursor Cell Lymphoblastic Leukemia-Lymphoma	hsa-mir-1256
408	Precursor Cell Lymphoblastic Leukemia-Lymphoma	hsa-mir-124a
409	Precursor Cell Lymphoblastic Leukemia-Lymphoma	hsa-mir-1227
410	Precursor Cell Lymphoblastic Leukemia-Lymphoma	hsa-mir-520f
411	Precursor Cell Lymphoblastic Leukemia-Lymphoma	hsa-mir-151
412	Precursor Cell Lymphoblastic Leukemia-Lymphoma	hsa-mir-4257
413	Precursor Cell Lymphoblastic Leukemia-Lymphoma	hsa-mir-655
414	Precursor Cell Lymphoblastic Leukemia-Lymphoma	hsa-mir-769
415	Precursor Cell Lymphoblastic Leukemia-Lymphoma	hsa-mir-941
416	Precursor Cell Lymphoblastic Leukemia-Lymphoma	hsa-mir-520g
417	Precursor Cell Lymphoblastic Leukemia-Lymphoma	hsa-mir-663b
418	Precursor Cell Lymphoblastic Leukemia-Lymphoma	hsa-mir-1247
419	Precursor Cell Lymphoblastic Leukemia-Lymphoma	hsa-mir-92
420	Precursor Cell Lymphoblastic Leukemia-Lymphoma	hsa-mir-190b
421	Precursor Cell Lymphoblastic Leukemia-Lymphoma	hsa-mir-1228
422	Precursor Cell Lymphoblastic Leukemia-Lymphoma	hsa-mir-3940
423	Precursor Cell Lymphoblastic Leukemia-Lymphoma	hsa-mir-557
424	Precursor Cell Lymphoblastic Leukemia-Lymphoma	hsa-mir-1207
425	Precursor Cell Lymphoblastic Leukemia-Lymphoma	hsa-mir-449c
426	Precursor Cell Lymphoblastic Leukemia-Lymphoma	hsa-mir-550b
427	Precursor Cell Lymphoblastic Leukemia-Lymphoma	hsa-mir-3179
428	Precursor Cell Lymphoblastic Leukemia-Lymphoma	hsa-mir-523
429	Precursor Cell Lymphoblastic Leukemia-Lymphoma	hsa-mir-1273c
430	Precursor Cell Lymphoblastic Leukemia-Lymphoma	hsa-mir-1273a
431	Precursor Cell Lymphoblastic Leukemia-Lymphoma	hsa-mir-507
432	Precursor Cell Lymphoblastic Leukemia-Lymphoma	hsa-mir-612
433	Precursor Cell Lymphoblastic Leukemia-Lymphoma	hsa-mir-592
434	Precursor Cell Lymphoblastic Leukemia-Lymphoma	hsa-mir-944
435	Precursor Cell Lymphoblastic Leukemia-Lymphoma	hsa-mir-377
436	Precursor Cell Lymphoblastic Leukemia-Lymphoma	hsa-mir-648
437	Precursor Cell Lymphoblastic Leukemia-Lymphoma	hsa-mir-519a
438	Precursor Cell Lymphoblastic Leukemia-Lymphoma	hsa-mir-1972
439	Precursor Cell Lymphoblastic Leukemia-Lymphoma	hsa-mir-487a
440	Precursor Cell Lymphoblastic Leukemia-Lymphoma	hsa-mir-605
441	Precursor Cell Lymphoblastic Leukemia-Lymphoma	hsa-mir-1303
442	Precursor Cell Lymphoblastic Leukemia-Lymphoma	hsa-mir-569
443	Precursor Cell Lymphoblastic Leukemia-Lymphoma	hsa-mir-1275
444	Precursor Cell Lymphoblastic Leukemia-Lymphoma	hsa-mir-570
445	Precursor Cell Lymphoblastic Leukemia-Lymphoma	hsa-mir-1236
446	Precursor Cell Lymphoblastic Leukemia-Lymphoma	hsa-mir-614
447	Precursor Cell Lymphoblastic Leukemia-Lymphoma	hsa-mir-1179
448	Precursor Cell Lymphoblastic Leukemia-Lymphoma	hsa-mir-1184
449	Precursor Cell Lymphoblastic Leukemia-Lymphoma	hsa-mir-657
450	Precursor Cell Lymphoblastic Leukemia-Lymphoma	hsa-mir-758
451	Precursor Cell Lymphoblastic Leukemia-Lymphoma	hsa-mir-1180
452	Precursor Cell Lymphoblastic Leukemia-Lymphoma	hsa-mir-522
453	Precursor Cell Lymphoblastic Leukemia-Lymphoma	hsa-mir-518f
454	Precursor Cell Lymphoblastic Leukemia-Lymphoma	hsa-mir-935
455	Precursor Cell Lymphoblastic Leukemia-Lymphoma	hsa-mir-518a
456	Precursor Cell Lymphoblastic Leukemia-Lymphoma	hsa-mir-630
457	Precursor Cell Lymphoblastic Leukemia-Lymphoma	hsa-mir-647
458	Precursor Cell Lymphoblastic Leukemia-Lymphoma	hsa-mir-610
459	Precursor Cell Lymphoblastic Leukemia-Lymphoma	hsa-mir-635
460	Precursor Cell Lymphoblastic Leukemia-Lymphoma	hsa-mir-601
461	Precursor Cell Lymphoblastic Leukemia-Lymphoma	hsa-mir-617
462	Precursor Cell Lymphoblastic Leukemia-Lymphoma	hsa-mir-181
463	Precursor Cell Lymphoblastic Leukemia-Lymphoma	hsa-mir-521
464	Precursor Cell Lymphoblastic Leukemia-Lymphoma	hsa-mir-1181
465	Precursor Cell Lymphoblastic Leukemia-Lymphoma	hsa-mir-448
466	Precursor Cell Lymphoblastic Leukemia-Lymphoma	hsa-mir-662
467	Precursor Cell Lymphoblastic Leukemia-Lymphoma	hsa-mir-567
468	Precursor Cell Lymphoblastic Leukemia-Lymphoma	hsa-mir-654
469	Precursor Cell Lymphoblastic Leukemia-Lymphoma	hsa-mir-624
470	Precursor Cell Lymphoblastic Leukemia-Lymphoma	hsa-mir-627
471	Precursor Cell Lymphoblastic Leukemia-Lymphoma	hsa-mir-548a
472	Precursor Cell Lymphoblastic Leukemia-Lymphoma	hsa-mir-600
473	Precursor Cell Lymphoblastic Leukemia-Lymphoma	hsa-mir-582
474	Precursor Cell Lymphoblastic Leukemia-Lymphoma	hsa-mir-591
475	Precursor Cell Lymphoblastic Leukemia-Lymphoma	hsa-mir-611
1	Breast Neoplasms	hsa-mir-138
2	Breast Neoplasms	hsa-mir-192
3	Breast Neoplasms	hsa-mir-142
4	Breast Neoplasms	hsa-mir-130a
5	Breast Neoplasms	hsa-mir-370
6	Breast Neoplasms	hsa-mir-15b
7	Breast Neoplasms	hsa-mir-449a
8	Breast Neoplasms	hsa-mir-184
9	Breast Neoplasms	hsa-mir-196b
10	Breast Neoplasms	hsa-mir-30e
11	Breast Neoplasms	hsa-mir-150
12	Breast Neoplasms	hsa-mir-449b
13	Breast Neoplasms	hsa-mir-212
14	Breast Neoplasms	hsa-mir-483
15	Breast Neoplasms	hsa-mir-144
16	Breast Neoplasms	hsa-mir-494
17	Breast Neoplasms	hsa-mir-181d
18	Breast Neoplasms	hsa-mir-484
19	Breast Neoplasms	hsa-mir-491
20	Breast Neoplasms	hsa-mir-517a
21	Breast Neoplasms	hsa-mir-28
22	Breast Neoplasms	hsa-mir-526a
23	Breast Neoplasms	hsa-mir-378a
24	Breast Neoplasms	hsa-mir-337
25	Breast Neoplasms	hsa-mir-503
26	Breast Neoplasms	hsa-mir-492
27	Breast Neoplasms	hsa-mir-217
28	Breast Neoplasms	hsa-mir-371a
29	Breast Neoplasms	hsa-mir-363
30	Breast Neoplasms	hsa-mir-98
31	Breast Neoplasms	hsa-mir-208a
32	Breast Neoplasms	hsa-mir-99a
33	Breast Neoplasms	hsa-mir-744
34	Breast Neoplasms	hsa-mir-32
35	Breast Neoplasms	hsa-mir-362
36	Breast Neoplasms	hsa-mir-92b
37	Breast Neoplasms	hsa-mir-454
38	Breast Neoplasms	hsa-mir-134
39	Breast Neoplasms	hsa-mir-637
40	Breast Neoplasms	hsa-mir-432
41	Breast Neoplasms	hsa-mir-539
42	Breast Neoplasms	hsa-mir-489
43	Breast Neoplasms	hsa-mir-106a
44	Breast Neoplasms	hsa-mir-361
45	Breast Neoplasms	hsa-mir-517c
46	Breast Neoplasms	hsa-mir-185
47	Breast Neoplasms	hsa-mir-527
48	Breast Neoplasms	hsa-mir-382
49	Breast Neoplasms	hsa-mir-130b
50	Breast Neoplasms	hsa-mir-577
51	Breast Neoplasms	hsa-mir-520e
52	Breast Neoplasms	hsa-mir-95
53	Breast Neoplasms	hsa-mir-511
54	Breast Neoplasms	hsa-mir-376b
55	Breast Neoplasms	hsa-mir-302f
56	Breast Neoplasms	hsa-mir-371
57	Breast Neoplasms	hsa-mir-181c
58	Breast Neoplasms	hsa-mir-574
59	Breast Neoplasms	hsa-mir-551a
60	Breast Neoplasms	hsa-mir-616
61	Breast Neoplasms	hsa-mir-378e
62	Breast Neoplasms	hsa-mir-1271
63	Breast Neoplasms	hsa-mir-1224
64	Breast Neoplasms	hsa-mir-590
65	Breast Neoplasms	hsa-mir-518b
66	Breast Neoplasms	hsa-mir-410
67	Breast Neoplasms	hsa-mir-490
68	Breast Neoplasms	hsa-mir-346
69	Breast Neoplasms	hsa-mir-532
70	Breast Neoplasms	hsa-mir-188
71	Breast Neoplasms	hsa-mir-190a
72	Breast Neoplasms	hsa-mir-300
73	Breast Neoplasms	hsa-mir-105
74	Breast Neoplasms	hsa-mir-422a
75	Breast Neoplasms	hsa-mir-550a
76	Breast Neoplasms	hsa-mir-640
77	Breast Neoplasms	hsa-mir-1322
78	Breast Neoplasms	hsa-mir-99b
79	Breast Neoplasms	hsa-mir-508
80	Breast Neoplasms	hsa-mir-374b
81	Breast Neoplasms	hsa-mir-524
82	Breast Neoplasms	hsa-mir-431
83	Breast Neoplasms	hsa-mir-433
84	Breast Neoplasms	hsa-mir-198
85	Breast Neoplasms	hsa-mir-552
86	Breast Neoplasms	hsa-mir-378f
87	Breast Neoplasms	hsa-mir-512
88	Breast Neoplasms	hsa-mir-642a
89	Breast Neoplasms	hsa-mir-372
90	Breast Neoplasms	hsa-mir-424
91	Breast Neoplasms	hsa-mir-26
92	Breast Neoplasms	hsa-mir-595
93	Breast Neoplasms	hsa-mir-33a
94	Breast Neoplasms	hsa-mir-1246
95	Breast Neoplasms	hsa-mir-652
96	Breast Neoplasms	hsa-mir-378h
97	Breast Neoplasms	hsa-mir-766
98	Breast Neoplasms	hsa-mir-186
99	Breast Neoplasms	hsa-mir-384
100	Breast Neoplasms	hsa-mir-455
101	Breast Neoplasms	hsa-mir-379
102	Breast Neoplasms	hsa-mir-451b
103	Breast Neoplasms	hsa-mir-381
104	Breast Neoplasms	hsa-mir-542
105	Breast Neoplasms	hsa-mir-526b
106	Breast Neoplasms	hsa-mir-885
107	Breast Neoplasms	hsa-mir-602
108	Breast Neoplasms	hsa-mir-216a
109	Breast Neoplasms	hsa-mir-302e
110	Breast Neoplasms	hsa-mir-216b
111	Breast Neoplasms	hsa-mir-519b
112	Breast Neoplasms	hsa-mir-211
113	Breast Neoplasms	hsa-mir-1231
114	Breast Neoplasms	hsa-mir-658
115	Breast Neoplasms	hsa-mir-938
116	Breast Neoplasms	hsa-mir-498
117	Breast Neoplasms	hsa-mir-1266
118	Breast Neoplasms	hsa-mir-513c
119	Breast Neoplasms	hsa-mir-154
120	Breast Neoplasms	hsa-mir-633
121	Breast Neoplasms	hsa-mir-323a
122	Breast Neoplasms	hsa-mir-548b
123	Breast Neoplasms	hsa-mir-642b
124	Breast Neoplasms	hsa-mir-208b
125	Breast Neoplasms	hsa-mir-449c
126	Breast Neoplasms	hsa-mir-378i
127	Breast Neoplasms	hsa-mir-376a
128	Breast Neoplasms	hsa-mir-378b
129	Breast Neoplasms	hsa-mir-378g
130	Breast Neoplasms	hsa-mir-603
131	Breast Neoplasms	hsa-mir-1299
132	Breast Neoplasms	hsa-mir-2110
133	Breast Neoplasms	hsa-mir-513b
134	Breast Neoplasms	hsa-mir-378d
135	Breast Neoplasms	hsa-mir-615
136	Breast Neoplasms	hsa-mir-564
137	Breast Neoplasms	hsa-mir-1297
138	Breast Neoplasms	hsa-mir-421
139	Breast Neoplasms	hsa-mir-593
140	Breast Neoplasms	hsa-mir-944
141	Breast Neoplasms	hsa-mir-675
142	Breast Neoplasms	hsa-mir-378c
143	Breast Neoplasms	hsa-mir-1228
144	Breast Neoplasms	hsa-mir-323b
145	Breast Neoplasms	hsa-mir-136
146	Breast Neoplasms	hsa-mir-544a
147	Breast Neoplasms	hsa-mir-124a
148	Breast Neoplasms	hsa-mir-1273c
149	Breast Neoplasms	hsa-mir-630
150	Breast Neoplasms	hsa-mir-485
151	Breast Neoplasms	hsa-mir-942
152	Breast Neoplasms	hsa-mir-1227
153	Breast Neoplasms	hsa-mir-1256
154	Breast Neoplasms	hsa-mir-617
155	Breast Neoplasms	hsa-mir-1202
156	Breast Neoplasms	hsa-mir-500b
157	Breast Neoplasms	hsa-mir-622
158	Breast Neoplasms	hsa-mir-1303
159	Breast Neoplasms	hsa-mir-1229
160	Breast Neoplasms	hsa-mir-1249
161	Breast Neoplasms	hsa-mir-1296
162	Breast Neoplasms	hsa-mir-596
163	Breast Neoplasms	hsa-mir-1280
164	Breast Neoplasms	hsa-mir-671
165	Breast Neoplasms	hsa-mir-583
166	Breast Neoplasms	hsa-mir-720
167	Breast Neoplasms	hsa-mir-1285
168	Breast Neoplasms	hsa-mir-1275
169	Breast Neoplasms	hsa-mir-544b
170	Breast Neoplasms	hsa-mir-1183
171	Breast Neoplasms	hsa-mir-1301
172	Breast Neoplasms	hsa-mir-499b
173	Breast Neoplasms	hsa-mir-605
174	Breast Neoplasms	hsa-mir-758
175	Breast Neoplasms	hsa-mir-1286
176	Breast Neoplasms	hsa-mir-548d
177	Breast Neoplasms	hsa-mir-487b
178	Breast Neoplasms	hsa-mir-147b
179	Breast Neoplasms	hsa-mir-502
180	Breast Neoplasms	hsa-mir-3940
181	Breast Neoplasms	hsa-mir-331
182	Breast Neoplasms	hsa-mir-514a
183	Breast Neoplasms	hsa-mir-487a
184	Breast Neoplasms	hsa-mir-509
185	Breast Neoplasms	hsa-mir-330
186	Breast Neoplasms	hsa-mir-610
187	Breast Neoplasms	hsa-mir-1234
188	Breast Neoplasms	hsa-mir-297
189	Breast Neoplasms	hsa-mir-1909
190	Breast Neoplasms	hsa-mir-612
191	Breast Neoplasms	hsa-mir-760
192	Breast Neoplasms	hsa-mir-657
193	Breast Neoplasms	hsa-mir-519a
194	Breast Neoplasms	hsa-mir-621
195	Breast Neoplasms	hsa-mir-1254
196	Breast Neoplasms	hsa-mir-500a
197	Breast Neoplasms	hsa-mir-765
198	Breast Neoplasms	hsa-mir-521
199	Breast Neoplasms	hsa-mir-561
200	Breast Neoplasms	hsa-mir-601
201	Breast Neoplasms	hsa-mir-518a
202	Breast Neoplasms	hsa-mir-650
203	Breast Neoplasms	hsa-mir-567
204	Breast Neoplasms	hsa-mir-664
205	Breast Neoplasms	hsa-mir-572
206	Breast Neoplasms	hsa-mir-522
207	Breast Neoplasms	hsa-mir-655
208	Breast Neoplasms	hsa-mir-647
209	Breast Neoplasms	hsa-mir-769
210	Breast Neoplasms	hsa-mir-92
211	Breast Neoplasms	hsa-mir-659
212	Breast Neoplasms	hsa-mir-575
213	Breast Neoplasms	hsa-mir-518c
214	Breast Neoplasms	hsa-mir-589
215	Breast Neoplasms	hsa-mir-33b
216	Breast Neoplasms	hsa-mir-711
217	Breast Neoplasms	hsa-mir-1233
218	Breast Neoplasms	hsa-mir-1179
219	Breast Neoplasms	hsa-mir-636
220	Breast Neoplasms	hsa-mir-619
221	Breast Neoplasms	hsa-mir-1293
222	Breast Neoplasms	hsa-mir-3196
223	Breast Neoplasms	hsa-mir-933
224	Breast Neoplasms	hsa-mir-548c
225	Breast Neoplasms	hsa-mir-325
226	Breast Neoplasms	hsa-mir-3148
227	Breast Neoplasms	hsa-mir-591
228	Breast Neoplasms	hsa-mir-935
229	Breast Neoplasms	hsa-mir-1260a
230	Breast Neoplasms	hsa-mir-767
231	Breast Neoplasms	hsa-mir-646
232	Breast Neoplasms	hsa-mir-598
233	Breast Neoplasms	hsa-mir-557
234	Breast Neoplasms	hsa-mir-518f
235	Breast Neoplasms	hsa-mir-570
236	Breast Neoplasms	hsa-mir-873
237	Breast Neoplasms	hsa-mir-571
238	Breast Neoplasms	hsa-mir-566
239	Breast Neoplasms	hsa-mir-4792
240	Breast Neoplasms	hsa-mir-3163
241	Breast Neoplasms	hsa-mir-545
242	Breast Neoplasms	hsa-mir-599
243	Breast Neoplasms	hsa-mir-611
244	Breast Neoplasms	hsa-mir-654
245	Breast Neoplasms	hsa-mir-504
246	Breast Neoplasms	hsa-mir-660
247	Breast Neoplasms	hsa-mir-628
248	Breast Neoplasms	hsa-mir-151
249	Breast Neoplasms	hsa-mir-520f
250	Breast Neoplasms	hsa-mir-1305
251	Breast Neoplasms	hsa-mir-1827
252	Breast Neoplasms	hsa-mir-663
253	Breast Neoplasms	hsa-mir-2861
254	Breast Neoplasms	hsa-mir-550b
255	Breast Neoplasms	hsa-mir-189
256	Breast Neoplasms	hsa-mir-329
257	Breast Neoplasms	hsa-mir-3151
258	Breast Neoplasms	hsa-mir-569
259	Breast Neoplasms	hsa-mir-1972
260	Breast Neoplasms	hsa-mir-1207
261	Breast Neoplasms	hsa-mir-369
262	Breast Neoplasms	hsa-mir-1287
263	Breast Neoplasms	hsa-mir-662
264	Breast Neoplasms	hsa-mir-624
265	Breast Neoplasms	hsa-mir-190b
266	Breast Neoplasms	hsa-mir-1180
267	Breast Neoplasms	hsa-mir-518e
268	Breast Neoplasms	hsa-mir-501
269	Breast Neoplasms	hsa-mir-1302
270	Breast Neoplasms	hsa-mir-1247
271	Breast Neoplasms	hsa-mir-941
272	Breast Neoplasms	hsa-mir-1273a
273	Breast Neoplasms	hsa-mir-507
274	Breast Neoplasms	hsa-mir-635
275	Breast Neoplasms	hsa-mir-668
276	Breast Neoplasms	hsa-mir-600
277	Breast Neoplasms	hsa-mir-525
278	Breast Neoplasms	hsa-mir-3179
279	Breast Neoplasms	hsa-mir-663b
280	Breast Neoplasms	hsa-mir-1181
281	Breast Neoplasms	hsa-mir-1184
282	Breast Neoplasms	hsa-mir-520g
283	Breast Neoplasms	hsa-mir-451
284	Breast Neoplasms	hsa-mir-627
285	Breast Neoplasms	hsa-mir-648
286	Breast Neoplasms	hsa-mir-1236
287	Breast Neoplasms	hsa-mir-614
288	Breast Neoplasms	hsa-mir-523
289	Breast Neoplasms	hsa-mir-548a
290	Breast Neoplasms	hsa-mir-592
291	Breast Neoplasms	hsa-mir-641
292	Breast Neoplasms	hsa-mir-377
293	Breast Neoplasms	hsa-mir-448
294	Breast Neoplasms	hsa-mir-582
1	Carcinoma, Hepatocellular	hsa-mir-133a
2	Carcinoma, Hepatocellular	hsa-mir-206
3	Carcinoma, Hepatocellular	hsa-mir-9
4	Carcinoma, Hepatocellular	hsa-mir-494
5	Carcinoma, Hepatocellular	hsa-mir-34b
6	Carcinoma, Hepatocellular	hsa-mir-20b
7	Carcinoma, Hepatocellular	hsa-mir-149
8	Carcinoma, Hepatocellular	hsa-mir-194
9	Carcinoma, Hepatocellular	hsa-mir-132
10	Carcinoma, Hepatocellular	hsa-mir-137
11	Carcinoma, Hepatocellular	hsa-mir-23b
12	Carcinoma, Hepatocellular	hsa-mir-429
13	Carcinoma, Hepatocellular	hsa-mir-196b
14	Carcinoma, Hepatocellular	hsa-mir-708
15	Carcinoma, Hepatocellular	hsa-mir-128
16	Carcinoma, Hepatocellular	hsa-mir-143
17	Carcinoma, Hepatocellular	hsa-mir-184
18	Carcinoma, Hepatocellular	hsa-mir-27b
19	Carcinoma, Hepatocellular	hsa-mir-193b
20	Carcinoma, Hepatocellular	hsa-mir-151
21	Carcinoma, Hepatocellular	hsa-mir-519c
22	Carcinoma, Hepatocellular	hsa-mir-342
23	Carcinoma, Hepatocellular	hsa-mir-124a
24	Carcinoma, Hepatocellular	hsa-mir-302d
25	Carcinoma, Hepatocellular	hsa-mir-449a
26	Carcinoma, Hepatocellular	hsa-mir-28
27	Carcinoma, Hepatocellular	hsa-mir-328
28	Carcinoma, Hepatocellular	hsa-mir-1233
29	Carcinoma, Hepatocellular	hsa-mir-1285
30	Carcinoma, Hepatocellular	hsa-mir-454
31	Carcinoma, Hepatocellular	hsa-mir-520h
32	Carcinoma, Hepatocellular	hsa-mir-301b
33	Carcinoma, Hepatocellular	hsa-mir-551a
34	Carcinoma, Hepatocellular	hsa-mir-382
35	Carcinoma, Hepatocellular	hsa-mir-520a
36	Carcinoma, Hepatocellular	hsa-mir-30e
37	Carcinoma, Hepatocellular	hsa-mir-215
38	Carcinoma, Hepatocellular	hsa-mir-340
39	Carcinoma, Hepatocellular	hsa-mir-374b
40	Carcinoma, Hepatocellular	hsa-mir-363
41	Carcinoma, Hepatocellular	hsa-mir-584
42	Carcinoma, Hepatocellular	hsa-mir-625
43	Carcinoma, Hepatocellular	hsa-mir-374a
44	Carcinoma, Hepatocellular	hsa-mir-1827
45	Carcinoma, Hepatocellular	hsa-mir-3196
46	Carcinoma, Hepatocellular	hsa-mir-603
47	Carcinoma, Hepatocellular	hsa-mir-302f
48	Carcinoma, Hepatocellular	hsa-mir-2861
49	Carcinoma, Hepatocellular	hsa-mir-153
50	Carcinoma, Hepatocellular	hsa-mir-26b
51	Carcinoma, Hepatocellular	hsa-mir-524
52	Carcinoma, Hepatocellular	hsa-mir-95
53	Carcinoma, Hepatocellular	hsa-mir-378f
54	Carcinoma, Hepatocellular	hsa-mir-337
55	Carcinoma, Hepatocellular	hsa-mir-339
56	Carcinoma, Hepatocellular	hsa-mir-513a
57	Carcinoma, Hepatocellular	hsa-mir-298
58	Carcinoma, Hepatocellular	hsa-mir-378b
59	Carcinoma, Hepatocellular	hsa-mir-376b
60	Carcinoma, Hepatocellular	hsa-mir-424
61	Carcinoma, Hepatocellular	hsa-mir-652
62	Carcinoma, Hepatocellular	hsa-mir-376c
63	Carcinoma, Hepatocellular	hsa-mir-302e
64	Carcinoma, Hepatocellular	hsa-mir-516b
65	Carcinoma, Hepatocellular	hsa-mir-378e
66	Carcinoma, Hepatocellular	hsa-mir-378i
67	Carcinoma, Hepatocellular	hsa-mir-383
68	Carcinoma, Hepatocellular	hsa-mir-539
69	Carcinoma, Hepatocellular	hsa-mir-302a
70	Carcinoma, Hepatocellular	hsa-mir-378d
71	Carcinoma, Hepatocellular	hsa-mir-552
72	Carcinoma, Hepatocellular	hsa-mir-378h
73	Carcinoma, Hepatocellular	hsa-mir-188
74	Carcinoma, Hepatocellular	hsa-mir-135b
75	Carcinoma, Hepatocellular	hsa-mir-431
76	Carcinoma, Hepatocellular	hsa-mir-577
77	Carcinoma, Hepatocellular	hsa-mir-371a
78	Carcinoma, Hepatocellular	hsa-mir-663a
79	Carcinoma, Hepatocellular	hsa-mir-204
80	Carcinoma, Hepatocellular	hsa-mir-513c
81	Carcinoma, Hepatocellular	hsa-mir-422a
82	Carcinoma, Hepatocellular	hsa-mir-766
83	Carcinoma, Hepatocellular	hsa-mir-632
84	Carcinoma, Hepatocellular	hsa-mir-151b
85	Carcinoma, Hepatocellular	hsa-mir-658
86	Carcinoma, Hepatocellular	hsa-mir-378c
87	Carcinoma, Hepatocellular	hsa-mir-572
88	Carcinoma, Hepatocellular	hsa-mir-452
89	Carcinoma, Hepatocellular	hsa-mir-103b
90	Carcinoma, Hepatocellular	hsa-mir-185
91	Carcinoma, Hepatocellular	hsa-mir-410
92	Carcinoma, Hepatocellular	hsa-mir-640
93	Carcinoma, Hepatocellular	hsa-mir-455
94	Carcinoma, Hepatocellular	hsa-mir-411
95	Carcinoma, Hepatocellular	hsa-mir-621
96	Carcinoma, Hepatocellular	hsa-mir-885
97	Carcinoma, Hepatocellular	hsa-mir-574
98	Carcinoma, Hepatocellular	hsa-mir-515
99	Carcinoma, Hepatocellular	hsa-mir-571
100	Carcinoma, Hepatocellular	hsa-mir-661
101	Carcinoma, Hepatocellular	hsa-mir-495
102	Carcinoma, Hepatocellular	hsa-mir-200
103	Carcinoma, Hepatocellular	hsa-mir-513b
104	Carcinoma, Hepatocellular	hsa-mir-33a
105	Carcinoma, Hepatocellular	hsa-mir-451b
106	Carcinoma, Hepatocellular	hsa-mir-367
107	Carcinoma, Hepatocellular	hsa-mir-942
108	Carcinoma, Hepatocellular	hsa-mir-2355
109	Carcinoma, Hepatocellular	hsa-mir-211
110	Carcinoma, Hepatocellular	hsa-mir-638
111	Carcinoma, Hepatocellular	hsa-mir-449c
112	Carcinoma, Hepatocellular	hsa-mir-433
113	Carcinoma, Hepatocellular	hsa-mir-675
114	Carcinoma, Hepatocellular	hsa-mir-514a
115	Carcinoma, Hepatocellular	hsa-mir-216b
116	Carcinoma, Hepatocellular	hsa-mir-1322
117	Carcinoma, Hepatocellular	hsa-mir-32
118	Carcinoma, Hepatocellular	hsa-mir-605
119	Carcinoma, Hepatocellular	hsa-mir-378g
120	Carcinoma, Hepatocellular	hsa-mir-300
121	Carcinoma, Hepatocellular	hsa-mir-760
122	Carcinoma, Hepatocellular	hsa-mir-544a
123	Carcinoma, Hepatocellular	hsa-mir-548d
124	Carcinoma, Hepatocellular	hsa-mir-519b
125	Carcinoma, Hepatocellular	hsa-mir-616
126	Carcinoma, Hepatocellular	hsa-mir-1228
127	Carcinoma, Hepatocellular	hsa-mir-1246
128	Carcinoma, Hepatocellular	hsa-mir-655
129	Carcinoma, Hepatocellular	hsa-mir-548b
130	Carcinoma, Hepatocellular	hsa-mir-136
131	Carcinoma, Hepatocellular	hsa-mir-595
132	Carcinoma, Hepatocellular	hsa-mir-938
133	Carcinoma, Hepatocellular	hsa-mir-1469
134	Carcinoma, Hepatocellular	hsa-mir-593
135	Carcinoma, Hepatocellular	hsa-mir-4257
136	Carcinoma, Hepatocellular	hsa-mir-511
137	Carcinoma, Hepatocellular	hsa-mir-583
138	Carcinoma, Hepatocellular	hsa-mir-3130
139	Carcinoma, Hepatocellular	hsa-mir-186
140	Carcinoma, Hepatocellular	hsa-mir-154
141	Carcinoma, Hepatocellular	hsa-mir-1323
142	Carcinoma, Hepatocellular	hsa-mir-874
143	Carcinoma, Hepatocellular	hsa-mir-1275
144	Carcinoma, Hepatocellular	hsa-mir-660
145	Carcinoma, Hepatocellular	hsa-mir-1915
146	Carcinoma, Hepatocellular	hsa-mir-617
147	Carcinoma, Hepatocellular	hsa-mir-630
148	Carcinoma, Hepatocellular	hsa-mir-510
149	Carcinoma, Hepatocellular	hsa-mir-720
150	Carcinoma, Hepatocellular	hsa-mir-664
151	Carcinoma, Hepatocellular	hsa-mir-1286
152	Carcinoma, Hepatocellular	hsa-mir-1179
153	Carcinoma, Hepatocellular	hsa-mir-1245a
154	Carcinoma, Hepatocellular	hsa-mir-564
155	Carcinoma, Hepatocellular	hsa-mir-544b
156	Carcinoma, Hepatocellular	hsa-mir-1258
157	Carcinoma, Hepatocellular	hsa-mir-384
158	Carcinoma, Hepatocellular	hsa-mir-509
159	Carcinoma, Hepatocellular	hsa-mir-1245b
160	Carcinoma, Hepatocellular	hsa-mir-323a
161	Carcinoma, Hepatocellular	hsa-mir-516a
162	Carcinoma, Hepatocellular	hsa-mir-488
163	Carcinoma, Hepatocellular	hsa-mir-1183
164	Carcinoma, Hepatocellular	hsa-mir-505
165	Carcinoma, Hepatocellular	hsa-mir-518f
166	Carcinoma, Hepatocellular	hsa-mir-520c
167	Carcinoma, Hepatocellular	hsa-mir-4306
168	Carcinoma, Hepatocellular	hsa-mir-3186
169	Carcinoma, Hepatocellular	hsa-mir-1280
170	Carcinoma, Hepatocellular	hsa-mir-591
171	Carcinoma, Hepatocellular	hsa-mir-758
172	Carcinoma, Hepatocellular	hsa-mir-1909
173	Carcinoma, Hepatocellular	hsa-mir-506
174	Carcinoma, Hepatocellular	hsa-mir-671
175	Carcinoma, Hepatocellular	hsa-mir-575
176	Carcinoma, Hepatocellular	hsa-mir-659
177	Carcinoma, Hepatocellular	hsa-mir-718
178	Carcinoma, Hepatocellular	hsa-mir-1273c
179	Carcinoma, Hepatocellular	hsa-mir-147b
180	Carcinoma, Hepatocellular	hsa-mir-504
181	Carcinoma, Hepatocellular	hsa-mir-622
182	Carcinoma, Hepatocellular	hsa-mir-922
183	Carcinoma, Hepatocellular	hsa-mir-4792
184	Carcinoma, Hepatocellular	hsa-mir-570
185	Carcinoma, Hepatocellular	hsa-mir-610
186	Carcinoma, Hepatocellular	hsa-mir-1471
187	Carcinoma, Hepatocellular	hsa-mir-297
188	Carcinoma, Hepatocellular	hsa-mir-628
189	Carcinoma, Hepatocellular	hsa-mir-1299
190	Carcinoma, Hepatocellular	hsa-mir-619
191	Carcinoma, Hepatocellular	hsa-mir-1297
192	Carcinoma, Hepatocellular	hsa-mir-299
193	Carcinoma, Hepatocellular	hsa-mir-181
194	Carcinoma, Hepatocellular	hsa-mir-642b
195	Carcinoma, Hepatocellular	hsa-mir-548c
196	Carcinoma, Hepatocellular	hsa-mir-1181
197	Carcinoma, Hepatocellular	hsa-mir-1293
198	Carcinoma, Hepatocellular	hsa-mir-519a
199	Carcinoma, Hepatocellular	hsa-mir-1256
200	Carcinoma, Hepatocellular	hsa-mir-663
201	Carcinoma, Hepatocellular	hsa-mir-935
202	Carcinoma, Hepatocellular	hsa-mir-331
203	Carcinoma, Hepatocellular	hsa-mir-1229
204	Carcinoma, Hepatocellular	hsa-mir-567
205	Carcinoma, Hepatocellular	hsa-mir-941
206	Carcinoma, Hepatocellular	hsa-mir-566
207	Carcinoma, Hepatocellular	hsa-mir-642a
208	Carcinoma, Hepatocellular	hsa-mir-1254
209	Carcinoma, Hepatocellular	hsa-mir-1305
210	Carcinoma, Hepatocellular	hsa-mir-596
211	Carcinoma, Hepatocellular	hsa-mir-589
212	Carcinoma, Hepatocellular	hsa-mir-1227
213	Carcinoma, Hepatocellular	hsa-mir-1296
214	Carcinoma, Hepatocellular	hsa-mir-873
215	Carcinoma, Hepatocellular	hsa-mir-1260a
216	Carcinoma, Hepatocellular	hsa-mir-518e
217	Carcinoma, Hepatocellular	hsa-mir-325
218	Carcinoma, Hepatocellular	hsa-mir-561
219	Carcinoma, Hepatocellular	hsa-mir-3151
220	Carcinoma, Hepatocellular	hsa-mir-933
221	Carcinoma, Hepatocellular	hsa-mir-646
222	Carcinoma, Hepatocellular	hsa-mir-3940
223	Carcinoma, Hepatocellular	hsa-mir-944
224	Carcinoma, Hepatocellular	hsa-mir-487b
225	Carcinoma, Hepatocellular	hsa-mir-3163
226	Carcinoma, Hepatocellular	hsa-mir-33b
227	Carcinoma, Hepatocellular	hsa-mir-633
228	Carcinoma, Hepatocellular	hsa-mir-329
229	Carcinoma, Hepatocellular	hsa-mir-557
230	Carcinoma, Hepatocellular	hsa-mir-448
231	Carcinoma, Hepatocellular	hsa-mir-711
232	Carcinoma, Hepatocellular	hsa-mir-525
233	Carcinoma, Hepatocellular	hsa-mir-518c
234	Carcinoma, Hepatocellular	hsa-mir-767
235	Carcinoma, Hepatocellular	hsa-mir-521
236	Carcinoma, Hepatocellular	hsa-mir-501
237	Carcinoma, Hepatocellular	hsa-mir-369
238	Carcinoma, Hepatocellular	hsa-mir-1207
239	Carcinoma, Hepatocellular	hsa-mir-601
240	Carcinoma, Hepatocellular	hsa-mir-520g
241	Carcinoma, Hepatocellular	hsa-mir-598
242	Carcinoma, Hepatocellular	hsa-mir-189
243	Carcinoma, Hepatocellular	hsa-mir-1266
244	Carcinoma, Hepatocellular	hsa-mir-3179
245	Carcinoma, Hepatocellular	hsa-mir-1273a
246	Carcinoma, Hepatocellular	hsa-mir-635
247	Carcinoma, Hepatocellular	hsa-mir-1302
248	Carcinoma, Hepatocellular	hsa-mir-550b
249	Carcinoma, Hepatocellular	hsa-mir-190b
250	Carcinoma, Hepatocellular	hsa-mir-668
251	Carcinoma, Hepatocellular	hsa-mir-1972
252	Carcinoma, Hepatocellular	hsa-mir-487a
253	Carcinoma, Hepatocellular	hsa-mir-520f
254	Carcinoma, Hepatocellular	hsa-mir-1184
255	Carcinoma, Hepatocellular	hsa-mir-769
256	Carcinoma, Hepatocellular	hsa-mir-1287
257	Carcinoma, Hepatocellular	hsa-mir-545
258	Carcinoma, Hepatocellular	hsa-mir-1180
259	Carcinoma, Hepatocellular	hsa-mir-599
260	Carcinoma, Hepatocellular	hsa-mir-377
261	Carcinoma, Hepatocellular	hsa-mir-3148
262	Carcinoma, Hepatocellular	hsa-mir-647
263	Carcinoma, Hepatocellular	hsa-mir-663b
264	Carcinoma, Hepatocellular	hsa-mir-507
265	Carcinoma, Hepatocellular	hsa-mir-641
266	Carcinoma, Hepatocellular	hsa-mir-523
267	Carcinoma, Hepatocellular	hsa-mir-518a
268	Carcinoma, Hepatocellular	hsa-mir-1247
269	Carcinoma, Hepatocellular	hsa-mir-1236
270	Carcinoma, Hepatocellular	hsa-mir-451
271	Carcinoma, Hepatocellular	hsa-mir-592
272	Carcinoma, Hepatocellular	hsa-mir-624
273	Carcinoma, Hepatocellular	hsa-mir-662
274	Carcinoma, Hepatocellular	hsa-mir-548a
275	Carcinoma, Hepatocellular	hsa-mir-648
276	Carcinoma, Hepatocellular	hsa-mir-582
277	Carcinoma, Hepatocellular	hsa-mir-569
278	Carcinoma, Hepatocellular	hsa-mir-614
279	Carcinoma, Hepatocellular	hsa-mir-611
280	Carcinoma, Hepatocellular	hsa-mir-600
281	Carcinoma, Hepatocellular	hsa-mir-627
282	Carcinoma, Hepatocellular	hsa-mir-654
1	Carcinoma	hsa-mir-18a
2	Carcinoma	hsa-mir-17
3	Carcinoma	hsa-mir-29a
4	Carcinoma	hsa-mir-15a
5	Carcinoma	hsa-mir-146a
6	Carcinoma	hsa-mir-92a
7	Carcinoma	hsa-mir-141
8	Carcinoma	hsa-mir-1
9	Carcinoma	hsa-mir-196a
10	Carcinoma	hsa-mir-29b
11	Carcinoma	hsa-mir-210
12	Carcinoma	hsa-mir-34b
13	Carcinoma	hsa-mir-19a
14	Carcinoma	hsa-let-7f
15	Carcinoma	hsa-mir-124
16	Carcinoma	hsa-mir-218
17	Carcinoma	hsa-mir-23b
18	Carcinoma	hsa-mir-126
19	Carcinoma	hsa-mir-181a
20	Carcinoma	hsa-mir-206
21	Carcinoma	hsa-let-7d
22	Carcinoma	hsa-mir-181d
23	Carcinoma	hsa-mir-133a
24	Carcinoma	hsa-mir-15b
25	Carcinoma	hsa-mir-429
26	Carcinoma	hsa-mir-101
27	Carcinoma	hsa-mir-181b
28	Carcinoma	hsa-mir-9
29	Carcinoma	hsa-let-7c
30	Carcinoma	hsa-mir-26a
31	Carcinoma	hsa-mir-20b
32	Carcinoma	hsa-mir-483
33	Carcinoma	hsa-let-7e
34	Carcinoma	hsa-mir-148a
35	Carcinoma	hsa-mir-30b
36	Carcinoma	hsa-mir-27a
37	Carcinoma	hsa-mir-497
38	Carcinoma	hsa-mir-143
39	Carcinoma	hsa-mir-486
40	Carcinoma	hsa-mir-130a
41	Carcinoma	hsa-let-7b
42	Carcinoma	hsa-mir-92b
43	Carcinoma	hsa-mir-10a
44	Carcinoma	hsa-mir-107
45	Carcinoma	hsa-mir-19b
46	Carcinoma	hsa-mir-491
47	Carcinoma	hsa-mir-34c
48	Carcinoma	hsa-mir-203
49	Carcinoma	hsa-mir-223
50	Carcinoma	hsa-mir-22
51	Carcinoma	hsa-mir-129
52	Carcinoma	hsa-mir-224
53	Carcinoma	hsa-mir-137
54	Carcinoma	hsa-mir-195
55	Carcinoma	hsa-mir-29c
56	Carcinoma	hsa-mir-133b
57	Carcinoma	hsa-let-7g
58	Carcinoma	hsa-mir-370
59	Carcinoma	hsa-mir-335
60	Carcinoma	hsa-mir-27b
61	Carcinoma	hsa-mir-150
62	Carcinoma	hsa-mir-128
63	Carcinoma	hsa-mir-219
64	Carcinoma	hsa-mir-197
65	Carcinoma	hsa-mir-193a
66	Carcinoma	hsa-mir-135a
67	Carcinoma	hsa-mir-139
68	Carcinoma	hsa-mir-18b
69	Carcinoma	hsa-mir-199a
70	Carcinoma	hsa-mir-342
71	Carcinoma	hsa-mir-140
72	Carcinoma	hsa-mir-193b
73	Carcinoma	hsa-mir-30d
74	Carcinoma	hsa-mir-122
75	Carcinoma	hsa-mir-127
76	Carcinoma	hsa-mir-378a
77	Carcinoma	hsa-mir-125a
78	Carcinoma	hsa-mir-361
79	Carcinoma	hsa-mir-296
80	Carcinoma	hsa-mir-134
81	Carcinoma	hsa-mir-494
82	Carcinoma	hsa-mir-132
83	Carcinoma	hsa-mir-103a
84	Carcinoma	hsa-mir-148b
85	Carcinoma	hsa-mir-449b
86	Carcinoma	hsa-mir-194
87	Carcinoma	hsa-mir-328
88	Carcinoma	hsa-mir-25
89	Carcinoma	hsa-mir-98
90	Carcinoma	hsa-mir-708
91	Carcinoma	hsa-mir-212
92	Carcinoma	hsa-mir-93
93	Carcinoma	hsa-mir-24
94	Carcinoma	hsa-mir-30c
95	Carcinoma	hsa-mir-410
96	Carcinoma	hsa-mir-451a
97	Carcinoma	hsa-mir-196b
98	Carcinoma	hsa-mir-489
99	Carcinoma	hsa-mir-338
100	Carcinoma	hsa-mir-106a
101	Carcinoma	hsa-mir-153
102	Carcinoma	hsa-mir-539
103	Carcinoma	hsa-mir-301a
104	Carcinoma	hsa-mir-7
105	Carcinoma	hsa-mir-151a
106	Carcinoma	hsa-mir-30e
107	Carcinoma	hsa-mir-663a
108	Carcinoma	hsa-mir-363
109	Carcinoma	hsa-mir-144
110	Carcinoma	hsa-mir-362
111	Carcinoma	hsa-mir-449a
112	Carcinoma	hsa-mir-326
113	Carcinoma	hsa-mir-499a
114	Carcinoma	hsa-mir-28
115	Carcinoma	hsa-mir-490
116	Carcinoma	hsa-mir-199b
117	Carcinoma	hsa-mir-383
118	Carcinoma	hsa-mir-217
119	Carcinoma	hsa-mir-100
120	Carcinoma	hsa-mir-492
121	Carcinoma	hsa-mir-365a
122	Carcinoma	hsa-mir-548b
123	Carcinoma	hsa-mir-204
124	Carcinoma	hsa-mir-542
125	Carcinoma	hsa-mir-379
126	Carcinoma	hsa-mir-520h
127	Carcinoma	hsa-mir-517c
128	Carcinoma	hsa-mir-1827
129	Carcinoma	hsa-mir-181c
130	Carcinoma	hsa-mir-208a
131	Carcinoma	hsa-mir-3196
132	Carcinoma	hsa-mir-367
133	Carcinoma	hsa-mir-485
134	Carcinoma	hsa-mir-32
135	Carcinoma	hsa-mir-187
136	Carcinoma	hsa-mir-26b
137	Carcinoma	hsa-mir-572
138	Carcinoma	hsa-mir-484
139	Carcinoma	hsa-mir-518b
140	Carcinoma	hsa-mir-99a
141	Carcinoma	hsa-mir-215
142	Carcinoma	hsa-mir-519c
143	Carcinoma	hsa-mir-409
144	Carcinoma	hsa-mir-190a
145	Carcinoma	hsa-mir-26
146	Carcinoma	hsa-mir-625
147	Carcinoma	hsa-mir-95
148	Carcinoma	hsa-mir-532
149	Carcinoma	hsa-mir-454
150	Carcinoma	hsa-mir-550a
151	Carcinoma	hsa-mir-508
152	Carcinoma	hsa-mir-99b
153	Carcinoma	hsa-mir-432
154	Carcinoma	hsa-mir-2861
155	Carcinoma	hsa-mir-425
156	Carcinoma	hsa-mir-499b
157	Carcinoma	hsa-mir-512
158	Carcinoma	hsa-mir-339
159	Carcinoma	hsa-mir-527
160	Carcinoma	hsa-mir-340
161	Carcinoma	hsa-mir-371
162	Carcinoma	hsa-mir-584
163	Carcinoma	hsa-mir-885
164	Carcinoma	hsa-mir-301b
165	Carcinoma	hsa-mir-337
166	Carcinoma	hsa-mir-135b
167	Carcinoma	hsa-mir-1305
168	Carcinoma	hsa-mir-185
169	Carcinoma	hsa-mir-455
170	Carcinoma	hsa-mir-320a
171	Carcinoma	hsa-mir-608
172	Carcinoma	hsa-mir-664
173	Carcinoma	hsa-mir-519e
174	Carcinoma	hsa-mir-629
175	Carcinoma	hsa-mir-211
176	Carcinoma	hsa-mir-874
177	Carcinoma	hsa-mir-422a
178	Carcinoma	hsa-mir-346
179	Carcinoma	hsa-mir-376c
180	Carcinoma	hsa-mir-503
181	Carcinoma	hsa-mir-520e
182	Carcinoma	hsa-mir-450b
183	Carcinoma	hsa-mir-1202
184	Carcinoma	hsa-mir-376b
185	Carcinoma	hsa-mir-152
186	Carcinoma	hsa-mir-493
187	Carcinoma	hsa-mir-323a
188	Carcinoma	hsa-mir-378e
189	Carcinoma	hsa-mir-516b
190	Carcinoma	hsa-mir-517a
191	Carcinoma	hsa-mir-1224
192	Carcinoma	hsa-mir-495
193	Carcinoma	hsa-mir-574
194	Carcinoma	hsa-mir-376a
195	Carcinoma	hsa-mir-424
196	Carcinoma	hsa-mir-590
197	Carcinoma	hsa-mir-365b
198	Carcinoma	hsa-mir-188
199	Carcinoma	hsa-mir-519b
200	Carcinoma	hsa-mir-431
201	Carcinoma	hsa-mir-382
202	Carcinoma	hsa-mir-515
203	Carcinoma	hsa-mir-544a
204	Carcinoma	hsa-mir-151
205	Carcinoma	hsa-mir-504
206	Carcinoma	hsa-mir-378c
207	Carcinoma	hsa-mir-660
208	Carcinoma	hsa-mir-452
209	Carcinoma	hsa-mir-323b
210	Carcinoma	hsa-mir-744
211	Carcinoma	hsa-mir-374a
212	Carcinoma	hsa-mir-637
213	Carcinoma	hsa-mir-1260a
214	Carcinoma	hsa-mir-1290
215	Carcinoma	hsa-mir-519d
216	Carcinoma	hsa-mir-33a
217	Carcinoma	hsa-mir-378d
218	Carcinoma	hsa-mir-191
219	Carcinoma	hsa-mir-602
220	Carcinoma	hsa-mir-320b
221	Carcinoma	hsa-mir-520a
222	Carcinoma	hsa-mir-1271
223	Carcinoma	hsa-mir-345
224	Carcinoma	hsa-mir-1234
225	Carcinoma	hsa-mir-320c
226	Carcinoma	hsa-mir-381
227	Carcinoma	hsa-mir-130b
228	Carcinoma	hsa-mir-935
229	Carcinoma	hsa-mir-1231
230	Carcinoma	hsa-mir-526b
231	Carcinoma	hsa-mir-200
232	Carcinoma	hsa-mir-513b
233	Carcinoma	hsa-mir-378h
234	Carcinoma	hsa-mir-378i
235	Carcinoma	hsa-mir-500b
236	Carcinoma	hsa-mir-564
237	Carcinoma	hsa-mir-615
238	Carcinoma	hsa-mir-675
239	Carcinoma	hsa-mir-411
240	Carcinoma	hsa-mir-652
241	Carcinoma	hsa-mir-202
242	Carcinoma	hsa-mir-374b
243	Carcinoma	hsa-mir-1301
244	Carcinoma	hsa-mir-621
245	Carcinoma	hsa-mir-513c
246	Carcinoma	hsa-mir-1285
247	Carcinoma	hsa-mir-124a
248	Carcinoma	hsa-mir-151b
249	Carcinoma	hsa-mir-105
250	Carcinoma	hsa-mir-3163
251	Carcinoma	hsa-mir-1249
252	Carcinoma	hsa-mir-190b
253	Carcinoma	hsa-mir-520d
254	Carcinoma	hsa-mir-378f
255	Carcinoma	hsa-mir-513a
256	Carcinoma	hsa-mir-520b
257	Carcinoma	hsa-mir-324
258	Carcinoma	hsa-mir-509
259	Carcinoma	hsa-mir-514a
260	Carcinoma	hsa-mir-92
261	Carcinoma	hsa-mir-628
262	Carcinoma	hsa-mir-1233
263	Carcinoma	hsa-mir-378g
264	Carcinoma	hsa-mir-638
265	Carcinoma	hsa-mir-103b
266	Carcinoma	hsa-mir-136
267	Carcinoma	hsa-mir-378b
268	Carcinoma	hsa-mir-186
269	Carcinoma	hsa-mir-208b
270	Carcinoma	hsa-mir-640
271	Carcinoma	hsa-mir-330
272	Carcinoma	hsa-mir-384
273	Carcinoma	hsa-mir-765
274	Carcinoma	hsa-mir-498
275	Carcinoma	hsa-mir-661
276	Carcinoma	hsa-mir-329
277	Carcinoma	hsa-mir-544b
278	Carcinoma	hsa-mir-300
279	Carcinoma	hsa-mir-1293
280	Carcinoma	hsa-mir-575
281	Carcinoma	hsa-mir-433
282	Carcinoma	hsa-mir-320d
283	Carcinoma	hsa-mir-154
284	Carcinoma	hsa-mir-421
285	Carcinoma	hsa-mir-298
286	Carcinoma	hsa-mir-1303
287	Carcinoma	hsa-mir-596
288	Carcinoma	hsa-mir-1280
289	Carcinoma	hsa-mir-522
290	Carcinoma	hsa-mir-487b
291	Carcinoma	hsa-mir-583
292	Carcinoma	hsa-mir-450a
293	Carcinoma	hsa-mir-720
294	Carcinoma	hsa-mir-2110
295	Carcinoma	hsa-mir-571
296	Carcinoma	hsa-mir-320e
297	Carcinoma	hsa-mir-451b
298	Carcinoma	hsa-mir-760
299	Carcinoma	hsa-mir-933
300	Carcinoma	hsa-mir-516a
301	Carcinoma	hsa-mir-216a
302	Carcinoma	hsa-mir-4792
303	Carcinoma	hsa-mir-502
304	Carcinoma	hsa-mir-198
305	Carcinoma	hsa-mir-632
306	Carcinoma	hsa-mir-636
307	Carcinoma	hsa-mir-548d
308	Carcinoma	hsa-mir-331
309	Carcinoma	hsa-mir-658
310	Carcinoma	hsa-mir-520c
311	Carcinoma	hsa-mir-500a
312	Carcinoma	hsa-mir-655
313	Carcinoma	hsa-mir-552
314	Carcinoma	hsa-mir-325
315	Carcinoma	hsa-mir-642a
316	Carcinoma	hsa-mir-506
317	Carcinoma	hsa-mir-511
318	Carcinoma	hsa-mir-1915
319	Carcinoma	hsa-mir-873
320	Carcinoma	hsa-mir-518e
321	Carcinoma	hsa-mir-3151
322	Carcinoma	hsa-mir-524
323	Carcinoma	hsa-mir-711
324	Carcinoma	hsa-mir-299
325	Carcinoma	hsa-mir-297
326	Carcinoma	hsa-mir-767
327	Carcinoma	hsa-mir-577
328	Carcinoma	hsa-mir-566
329	Carcinoma	hsa-mir-650
330	Carcinoma	hsa-mir-510
331	Carcinoma	hsa-mir-526a
332	Carcinoma	hsa-mir-646
333	Carcinoma	hsa-mir-593
334	Carcinoma	hsa-mir-216b
335	Carcinoma	hsa-mir-33b
336	Carcinoma	hsa-mir-519a
337	Carcinoma	hsa-mir-657
338	Carcinoma	hsa-mir-548c
339	Carcinoma	hsa-mir-147a
340	Carcinoma	hsa-mir-147b
341	Carcinoma	hsa-mir-3130
342	Carcinoma	hsa-mir-616
343	Carcinoma	hsa-mir-671
344	Carcinoma	hsa-mir-1323
345	Carcinoma	hsa-mir-1471
346	Carcinoma	hsa-mir-589
347	Carcinoma	hsa-mir-501
348	Carcinoma	hsa-mir-488
349	Carcinoma	hsa-mir-659
350	Carcinoma	hsa-mir-619
351	Carcinoma	hsa-mir-1469
352	Carcinoma	hsa-mir-369
353	Carcinoma	hsa-mir-612
354	Carcinoma	hsa-mir-2355
355	Carcinoma	hsa-mir-551a
356	Carcinoma	hsa-mir-1297
357	Carcinoma	hsa-mir-1246
358	Carcinoma	hsa-mir-1245a
359	Carcinoma	hsa-mir-1286
360	Carcinoma	hsa-mir-595
361	Carcinoma	hsa-mir-4306
362	Carcinoma	hsa-mir-718
363	Carcinoma	hsa-mir-598
364	Carcinoma	hsa-mir-941
365	Carcinoma	hsa-mir-520f
366	Carcinoma	hsa-mir-1245b
367	Carcinoma	hsa-mir-505
368	Carcinoma	hsa-mir-1909
369	Carcinoma	hsa-mir-922
370	Carcinoma	hsa-mir-525
371	Carcinoma	hsa-mir-642b
372	Carcinoma	hsa-mir-1228
373	Carcinoma	hsa-mir-1227
374	Carcinoma	hsa-mir-1275
375	Carcinoma	hsa-mir-766
376	Carcinoma	hsa-mir-451
377	Carcinoma	hsa-mir-3186
378	Carcinoma	hsa-mir-557
379	Carcinoma	hsa-mir-189
380	Carcinoma	hsa-mir-663b
381	Carcinoma	hsa-mir-633
382	Carcinoma	hsa-mir-605
383	Carcinoma	hsa-mir-622
384	Carcinoma	hsa-mir-561
385	Carcinoma	hsa-mir-4257
386	Carcinoma	hsa-mir-545
387	Carcinoma	hsa-mir-1266
388	Carcinoma	hsa-mir-1322
389	Carcinoma	hsa-mir-942
390	Carcinoma	hsa-mir-1207
391	Carcinoma	hsa-mir-603
392	Carcinoma	hsa-mir-1179
393	Carcinoma	hsa-mir-1273a
394	Carcinoma	hsa-mir-944
395	Carcinoma	hsa-mir-1183
396	Carcinoma	hsa-mir-518c
397	Carcinoma	hsa-mir-550b
398	Carcinoma	hsa-mir-181
399	Carcinoma	hsa-mir-630
400	Carcinoma	hsa-mir-758
401	Carcinoma	hsa-mir-1236
402	Carcinoma	hsa-mir-1180
403	Carcinoma	hsa-mir-1229
404	Carcinoma	hsa-mir-507
405	Carcinoma	hsa-mir-1256
406	Carcinoma	hsa-mir-1273c
407	Carcinoma	hsa-mir-1299
408	Carcinoma	hsa-mir-1254
409	Carcinoma	hsa-mir-938
410	Carcinoma	hsa-mir-487a
411	Carcinoma	hsa-mir-3940
412	Carcinoma	hsa-mir-449c
413	Carcinoma	hsa-mir-591
414	Carcinoma	hsa-mir-1296
415	Carcinoma	hsa-mir-1287
416	Carcinoma	hsa-mir-601
417	Carcinoma	hsa-mir-663
418	Carcinoma	hsa-mir-1184
419	Carcinoma	hsa-mir-518f
420	Carcinoma	hsa-mir-377
421	Carcinoma	hsa-mir-668
422	Carcinoma	hsa-mir-599
423	Carcinoma	hsa-mir-520g
424	Carcinoma	hsa-mir-1972
425	Carcinoma	hsa-mir-1181
426	Carcinoma	hsa-mir-548a
427	Carcinoma	hsa-mir-1302
428	Carcinoma	hsa-mir-567
429	Carcinoma	hsa-mir-518a
430	Carcinoma	hsa-mir-647
431	Carcinoma	hsa-mir-523
432	Carcinoma	hsa-mir-3148
433	Carcinoma	hsa-mir-617
434	Carcinoma	hsa-mir-624
435	Carcinoma	hsa-mir-1258
436	Carcinoma	hsa-mir-521
437	Carcinoma	hsa-mir-1247
438	Carcinoma	hsa-mir-570
439	Carcinoma	hsa-mir-641
440	Carcinoma	hsa-mir-769
441	Carcinoma	hsa-mir-3179
442	Carcinoma	hsa-mir-611
443	Carcinoma	hsa-mir-614
444	Carcinoma	hsa-mir-635
445	Carcinoma	hsa-mir-448
446	Carcinoma	hsa-mir-610
447	Carcinoma	hsa-mir-654
448	Carcinoma	hsa-mir-569
449	Carcinoma	hsa-mir-648
450	Carcinoma	hsa-mir-600
451	Carcinoma	hsa-mir-582
452	Carcinoma	hsa-mir-592
453	Carcinoma	hsa-mir-627
454	Carcinoma	hsa-mir-662
1	Neuroblastoma	hsa-mir-155
2	Neuroblastoma	hsa-mir-146a
3	Neuroblastoma	hsa-mir-222
4	Neuroblastoma	hsa-mir-16
5	Neuroblastoma	hsa-mir-15a
6	Neuroblastoma	hsa-mir-126
7	Neuroblastoma	hsa-mir-1
8	Neuroblastoma	hsa-mir-29a
9	Neuroblastoma	hsa-mir-181a
10	Neuroblastoma	hsa-mir-200b
11	Neuroblastoma	hsa-mir-214
12	Neuroblastoma	hsa-mir-31
13	Neuroblastoma	hsa-let-7a
14	Neuroblastoma	hsa-mir-30b
15	Neuroblastoma	hsa-mir-30a
16	Neuroblastoma	hsa-mir-181b
17	Neuroblastoma	hsa-mir-29b
18	Neuroblastoma	hsa-let-7g
19	Neuroblastoma	hsa-let-7c
20	Neuroblastoma	hsa-let-7b
21	Neuroblastoma	hsa-mir-221
22	Neuroblastoma	hsa-mir-133a
23	Neuroblastoma	hsa-mir-206
24	Neuroblastoma	hsa-mir-200c
25	Neuroblastoma	hsa-let-7e
26	Neuroblastoma	hsa-mir-34b
27	Neuroblastoma	hsa-mir-141
28	Neuroblastoma	hsa-let-7d
29	Neuroblastoma	hsa-mir-182
30	Neuroblastoma	hsa-mir-192
31	Neuroblastoma	hsa-mir-142
32	Neuroblastoma	hsa-mir-125b
33	Neuroblastoma	hsa-mir-15b
34	Neuroblastoma	hsa-mir-149
35	Neuroblastoma	hsa-mir-101
36	Neuroblastoma	hsa-mir-196a
37	Neuroblastoma	hsa-mir-26a
38	Neuroblastoma	hsa-mir-20b
39	Neuroblastoma	hsa-mir-23a
40	Neuroblastoma	hsa-mir-148a
41	Neuroblastoma	hsa-mir-34c
42	Neuroblastoma	hsa-let-7f
43	Neuroblastoma	hsa-mir-223
44	Neuroblastoma	hsa-mir-486
45	Neuroblastoma	hsa-mir-143
46	Neuroblastoma	hsa-mir-224
47	Neuroblastoma	hsa-mir-29c
48	Neuroblastoma	hsa-let-7i
49	Neuroblastoma	hsa-mir-107
50	Neuroblastoma	hsa-mir-302b
51	Neuroblastoma	hsa-mir-184
52	Neuroblastoma	hsa-mir-429
53	Neuroblastoma	hsa-mir-133b
54	Neuroblastoma	hsa-mir-708
55	Neuroblastoma	hsa-mir-135a
56	Neuroblastoma	hsa-mir-195
57	Neuroblastoma	hsa-mir-23b
58	Neuroblastoma	hsa-mir-203
59	Neuroblastoma	hsa-mir-342
60	Neuroblastoma	hsa-mir-127
61	Neuroblastoma	hsa-mir-183
62	Neuroblastoma	hsa-mir-218
63	Neuroblastoma	hsa-mir-144
64	Neuroblastoma	hsa-mir-132
65	Neuroblastoma	hsa-mir-328
66	Neuroblastoma	hsa-mir-302d
67	Neuroblastoma	hsa-mir-219
68	Neuroblastoma	hsa-mir-302c
69	Neuroblastoma	hsa-mir-130a
70	Neuroblastoma	hsa-mir-125a
71	Neuroblastoma	hsa-mir-27a
72	Neuroblastoma	hsa-mir-18b
73	Neuroblastoma	hsa-mir-338
74	Neuroblastoma	hsa-mir-373
75	Neuroblastoma	hsa-mir-935
76	Neuroblastoma	hsa-mir-196b
77	Neuroblastoma	hsa-mir-197
78	Neuroblastoma	hsa-mir-451a
79	Neuroblastoma	hsa-mir-30e
80	Neuroblastoma	hsa-mir-483
81	Neuroblastoma	hsa-mir-106a
82	Neuroblastoma	hsa-mir-212
83	Neuroblastoma	hsa-mir-199a
84	Neuroblastoma	hsa-mir-140
85	Neuroblastoma	hsa-mir-193b
86	Neuroblastoma	hsa-mir-22
87	Neuroblastoma	hsa-mir-25
88	Neuroblastoma	hsa-mir-122
89	Neuroblastoma	hsa-mir-194
90	Neuroblastoma	hsa-mir-193a
91	Neuroblastoma	hsa-mir-539
92	Neuroblastoma	hsa-mir-26b
93	Neuroblastoma	hsa-mir-205
94	Neuroblastoma	hsa-mir-30c
95	Neuroblastoma	hsa-mir-491
96	Neuroblastoma	hsa-mir-494
97	Neuroblastoma	hsa-mir-181d
98	Neuroblastoma	hsa-mir-361
99	Neuroblastoma	hsa-mir-103a
100	Neuroblastoma	hsa-mir-129
101	Neuroblastoma	hsa-mir-24
102	Neuroblastoma	hsa-mir-139
103	Neuroblastoma	hsa-mir-150
104	Neuroblastoma	hsa-mir-28
105	Neuroblastoma	hsa-mir-362
106	Neuroblastoma	hsa-mir-148b
107	Neuroblastoma	hsa-mir-383
108	Neuroblastoma	hsa-mir-499a
109	Neuroblastoma	hsa-mir-134
110	Neuroblastoma	hsa-mir-375
111	Neuroblastoma	hsa-mir-30d
112	Neuroblastoma	hsa-mir-200a
113	Neuroblastoma	hsa-mir-378a
114	Neuroblastoma	hsa-mir-98
115	Neuroblastoma	hsa-mir-326
116	Neuroblastoma	hsa-mir-100
117	Neuroblastoma	hsa-mir-423
118	Neuroblastoma	hsa-mir-217
119	Neuroblastoma	hsa-mir-208a
120	Neuroblastoma	hsa-mir-153
121	Neuroblastoma	hsa-mir-181c
122	Neuroblastoma	hsa-mir-301a
123	Neuroblastoma	hsa-mir-187
124	Neuroblastoma	hsa-mir-512
125	Neuroblastoma	hsa-mir-96
126	Neuroblastoma	hsa-mir-215
127	Neuroblastoma	hsa-mir-449b
128	Neuroblastoma	hsa-mir-296
129	Neuroblastoma	hsa-mir-409
130	Neuroblastoma	hsa-mir-449a
131	Neuroblastoma	hsa-mir-199b
132	Neuroblastoma	hsa-mir-151a
133	Neuroblastoma	hsa-mir-489
134	Neuroblastoma	hsa-mir-367
135	Neuroblastoma	hsa-mir-663a
136	Neuroblastoma	hsa-mir-320a
137	Neuroblastoma	hsa-mir-363
138	Neuroblastoma	hsa-mir-625
139	Neuroblastoma	hsa-mir-135b
140	Neuroblastoma	hsa-mir-302a
141	Neuroblastoma	hsa-mir-432
142	Neuroblastoma	hsa-mir-520h
143	Neuroblastoma	hsa-mir-621
144	Neuroblastoma	hsa-mir-422a
145	Neuroblastoma	hsa-mir-379
146	Neuroblastoma	hsa-mir-376a
147	Neuroblastoma	hsa-mir-584
148	Neuroblastoma	hsa-mir-550a
149	Neuroblastoma	hsa-mir-495
150	Neuroblastoma	hsa-mir-517a
151	Neuroblastoma	hsa-mir-95
152	Neuroblastoma	hsa-mir-454
153	Neuroblastoma	hsa-mir-544b
154	Neuroblastoma	hsa-mir-337
155	Neuroblastoma	hsa-mir-484
156	Neuroblastoma	hsa-mir-371a
157	Neuroblastoma	hsa-mir-544a
158	Neuroblastoma	hsa-mir-365a
159	Neuroblastoma	hsa-mir-933
160	Neuroblastoma	hsa-mir-508
161	Neuroblastoma	hsa-mir-503
162	Neuroblastoma	hsa-mir-519b
163	Neuroblastoma	hsa-mir-372
164	Neuroblastoma	hsa-mir-513c
165	Neuroblastoma	hsa-mir-382
166	Neuroblastoma	hsa-mir-516b
167	Neuroblastoma	hsa-mir-191
168	Neuroblastoma	hsa-mir-376b
169	Neuroblastoma	hsa-mir-664
170	Neuroblastoma	hsa-mir-548b
171	Neuroblastoma	hsa-mir-302e
172	Neuroblastoma	hsa-mir-211
173	Neuroblastoma	hsa-mir-608
174	Neuroblastoma	hsa-mir-532
175	Neuroblastoma	hsa-mir-513b
176	Neuroblastoma	hsa-mir-431
177	Neuroblastoma	hsa-mir-492
178	Neuroblastoma	hsa-mir-637
179	Neuroblastoma	hsa-mir-744
180	Neuroblastoma	hsa-mir-298
181	Neuroblastoma	hsa-mir-323a
182	Neuroblastoma	hsa-mir-346
183	Neuroblastoma	hsa-mir-485
184	Neuroblastoma	hsa-mir-32
185	Neuroblastoma	hsa-mir-374b
186	Neuroblastoma	hsa-mir-490
187	Neuroblastoma	hsa-mir-455
188	Neuroblastoma	hsa-mir-424
189	Neuroblastoma	hsa-mir-376c
190	Neuroblastoma	hsa-mir-518b
191	Neuroblastoma	hsa-mir-519e
192	Neuroblastoma	hsa-mir-365b
193	Neuroblastoma	hsa-mir-590
194	Neuroblastoma	hsa-mir-200
195	Neuroblastoma	hsa-mir-519d
196	Neuroblastoma	hsa-mir-433
197	Neuroblastoma	hsa-mir-188
198	Neuroblastoma	hsa-mir-185
199	Neuroblastoma	hsa-mir-519c
200	Neuroblastoma	hsa-mir-320d
201	Neuroblastoma	hsa-mir-1260a
202	Neuroblastoma	hsa-mir-513a
203	Neuroblastoma	hsa-mir-514a
204	Neuroblastoma	hsa-mir-652
205	Neuroblastoma	hsa-mir-301b
206	Neuroblastoma	hsa-mir-574
207	Neuroblastoma	hsa-mir-208b
208	Neuroblastoma	hsa-mir-452
209	Neuroblastoma	hsa-mir-602
210	Neuroblastoma	hsa-mir-323b
211	Neuroblastoma	hsa-mir-381
212	Neuroblastoma	hsa-mir-1290
213	Neuroblastoma	hsa-mir-1249
214	Neuroblastoma	hsa-mir-450b
215	Neuroblastoma	hsa-mir-493
216	Neuroblastoma	hsa-mir-186
217	Neuroblastoma	hsa-mir-99b
218	Neuroblastoma	hsa-mir-320b
219	Neuroblastoma	hsa-mir-425
220	Neuroblastoma	hsa-mir-345
221	Neuroblastoma	hsa-mir-518e
222	Neuroblastoma	hsa-mir-767
223	Neuroblastoma	hsa-mir-3163
224	Neuroblastoma	hsa-mir-302f
225	Neuroblastoma	hsa-mir-33a
226	Neuroblastoma	hsa-mir-520e
227	Neuroblastoma	hsa-mir-572
228	Neuroblastoma	hsa-mir-378f
229	Neuroblastoma	hsa-mir-130b
230	Neuroblastoma	hsa-mir-596
231	Neuroblastoma	hsa-mir-1827
232	Neuroblastoma	hsa-mir-103b
233	Neuroblastoma	hsa-mir-136
234	Neuroblastoma	hsa-mir-660
235	Neuroblastoma	hsa-mir-1305
236	Neuroblastoma	hsa-mir-374a
237	Neuroblastoma	hsa-mir-575
238	Neuroblastoma	hsa-mir-488
239	Neuroblastoma	hsa-mir-527
240	Neuroblastoma	hsa-mir-515
241	Neuroblastoma	hsa-mir-765
242	Neuroblastoma	hsa-mir-151b
243	Neuroblastoma	hsa-mir-640
244	Neuroblastoma	hsa-mir-411
245	Neuroblastoma	hsa-mir-198
246	Neuroblastoma	hsa-mir-638
247	Neuroblastoma	hsa-mir-499b
248	Neuroblastoma	hsa-mir-504
249	Neuroblastoma	hsa-mir-202
250	Neuroblastoma	hsa-mir-593
251	Neuroblastoma	hsa-mir-320c
252	Neuroblastoma	hsa-mir-520a
253	Neuroblastoma	hsa-mir-500a
254	Neuroblastoma	hsa-mir-378e
255	Neuroblastoma	hsa-mir-873
256	Neuroblastoma	hsa-mir-371
257	Neuroblastoma	hsa-mir-378i
258	Neuroblastoma	hsa-mir-509
259	Neuroblastoma	hsa-mir-378d
260	Neuroblastoma	hsa-mir-526b
261	Neuroblastoma	hsa-mir-1246
262	Neuroblastoma	hsa-mir-1224
263	Neuroblastoma	hsa-mir-629
264	Neuroblastoma	hsa-mir-517c
265	Neuroblastoma	hsa-mir-26
266	Neuroblastoma	hsa-mir-675
267	Neuroblastoma	hsa-mir-378h
268	Neuroblastoma	hsa-mir-33b
269	Neuroblastoma	hsa-mir-548d
270	Neuroblastoma	hsa-mir-2861
271	Neuroblastoma	hsa-mir-874
272	Neuroblastoma	hsa-mir-1280
273	Neuroblastoma	hsa-mir-384
274	Neuroblastoma	hsa-mir-105
275	Neuroblastoma	hsa-mir-520d
276	Neuroblastoma	hsa-mir-378b
277	Neuroblastoma	hsa-mir-1293
278	Neuroblastoma	hsa-mir-615
279	Neuroblastoma	hsa-mir-520b
280	Neuroblastoma	hsa-mir-498
281	Neuroblastoma	hsa-mir-3196
282	Neuroblastoma	hsa-mir-720
283	Neuroblastoma	hsa-mir-658
284	Neuroblastoma	hsa-mir-1286
285	Neuroblastoma	hsa-mir-619
286	Neuroblastoma	hsa-mir-632
287	Neuroblastoma	hsa-mir-331
288	Neuroblastoma	hsa-mir-300
289	Neuroblastoma	hsa-mir-154
290	Neuroblastoma	hsa-mir-564
291	Neuroblastoma	hsa-mir-451b
292	Neuroblastoma	hsa-mir-922
293	Neuroblastoma	hsa-mir-1231
294	Neuroblastoma	hsa-mir-216a
295	Neuroblastoma	hsa-mir-330
296	Neuroblastoma	hsa-mir-3151
297	Neuroblastoma	hsa-mir-566
298	Neuroblastoma	hsa-mir-650
299	Neuroblastoma	hsa-mir-616
300	Neuroblastoma	hsa-mir-378g
301	Neuroblastoma	hsa-mir-516a
302	Neuroblastoma	hsa-mir-501
303	Neuroblastoma	hsa-mir-524
304	Neuroblastoma	hsa-mir-1271
305	Neuroblastoma	hsa-mir-659
306	Neuroblastoma	hsa-mir-216b
307	Neuroblastoma	hsa-mir-506
308	Neuroblastoma	hsa-mir-324
309	Neuroblastoma	hsa-mir-329
310	Neuroblastoma	hsa-mir-552
311	Neuroblastoma	hsa-mir-2110
312	Neuroblastoma	hsa-mir-500b
313	Neuroblastoma	hsa-mir-378c
314	Neuroblastoma	hsa-mir-548c
315	Neuroblastoma	hsa-mir-1301
316	Neuroblastoma	hsa-mir-525
317	Neuroblastoma	hsa-mir-2355
318	Neuroblastoma	hsa-mir-4792
319	Neuroblastoma	hsa-mir-510
320	Neuroblastoma	hsa-mir-941
321	Neuroblastoma	hsa-mir-520c
322	Neuroblastoma	hsa-mir-1285
323	Neuroblastoma	hsa-mir-505
324	Neuroblastoma	hsa-mir-589
325	Neuroblastoma	hsa-mir-642b
326	Neuroblastoma	hsa-mir-502
327	Neuroblastoma	hsa-mir-421
328	Neuroblastoma	hsa-mir-1202
329	Neuroblastoma	hsa-mir-1469
330	Neuroblastoma	hsa-mir-636
331	Neuroblastoma	hsa-mir-325
332	Neuroblastoma	hsa-mir-642a
333	Neuroblastoma	hsa-mir-766
334	Neuroblastoma	hsa-mir-320e
335	Neuroblastoma	hsa-mir-526a
336	Neuroblastoma	hsa-mir-297
337	Neuroblastoma	hsa-mir-1471
338	Neuroblastoma	hsa-mir-655
339	Neuroblastoma	hsa-mir-1302
340	Neuroblastoma	hsa-mir-577
341	Neuroblastoma	hsa-mir-1915
342	Neuroblastoma	hsa-mir-1245b
343	Neuroblastoma	hsa-mir-942
344	Neuroblastoma	hsa-mir-583
345	Neuroblastoma	hsa-mir-1234
346	Neuroblastoma	hsa-mir-4306
347	Neuroblastoma	hsa-mir-519a
348	Neuroblastoma	hsa-mir-661
349	Neuroblastoma	hsa-mir-1323
350	Neuroblastoma	hsa-mir-507
351	Neuroblastoma	hsa-mir-646
352	Neuroblastoma	hsa-mir-124a
353	Neuroblastoma	hsa-mir-1303
354	Neuroblastoma	hsa-mir-511
355	Neuroblastoma	hsa-mir-557
356	Neuroblastoma	hsa-mir-299
357	Neuroblastoma	hsa-mir-1245a
358	Neuroblastoma	hsa-mir-147a
359	Neuroblastoma	hsa-mir-571
360	Neuroblastoma	hsa-mir-377
361	Neuroblastoma	hsa-mir-151
362	Neuroblastoma	hsa-mir-451
363	Neuroblastoma	hsa-mir-718
364	Neuroblastoma	hsa-mir-711
365	Neuroblastoma	hsa-mir-603
366	Neuroblastoma	hsa-mir-1258
367	Neuroblastoma	hsa-mir-944
368	Neuroblastoma	hsa-mir-598
369	Neuroblastoma	hsa-mir-1207
370	Neuroblastoma	hsa-mir-633
371	Neuroblastoma	hsa-mir-551a
372	Neuroblastoma	hsa-mir-449c
373	Neuroblastoma	hsa-mir-545
374	Neuroblastoma	hsa-mir-1322
375	Neuroblastoma	hsa-mir-595
376	Neuroblastoma	hsa-mir-3130
377	Neuroblastoma	hsa-mir-3186
378	Neuroblastoma	hsa-mir-1287
379	Neuroblastoma	hsa-mir-4257
380	Neuroblastoma	hsa-mir-1299
381	Neuroblastoma	hsa-mir-1233
382	Neuroblastoma	hsa-mir-1273c
383	Neuroblastoma	hsa-mir-630
384	Neuroblastoma	hsa-mir-1179
385	Neuroblastoma	hsa-mir-641
386	Neuroblastoma	hsa-mir-450a
387	Neuroblastoma	hsa-mir-1228
388	Neuroblastoma	hsa-mir-671
389	Neuroblastoma	hsa-mir-657
390	Neuroblastoma	hsa-mir-1266
391	Neuroblastoma	hsa-mir-1180
392	Neuroblastoma	hsa-mir-92
393	Neuroblastoma	hsa-mir-599
394	Neuroblastoma	hsa-mir-1184
395	Neuroblastoma	hsa-mir-938
396	Neuroblastoma	hsa-mir-1297
397	Neuroblastoma	hsa-mir-561
398	Neuroblastoma	hsa-mir-518c
399	Neuroblastoma	hsa-mir-663b
400	Neuroblastoma	hsa-mir-1181
401	Neuroblastoma	hsa-mir-521
402	Neuroblastoma	hsa-mir-1909
403	Neuroblastoma	hsa-mir-3940
404	Neuroblastoma	hsa-mir-3148
405	Neuroblastoma	hsa-mir-1296
406	Neuroblastoma	hsa-mir-1256
407	Neuroblastoma	hsa-mir-147b
408	Neuroblastoma	hsa-mir-1275
409	Neuroblastoma	hsa-mir-1183
410	Neuroblastoma	hsa-mir-181
411	Neuroblastoma	hsa-mir-1227
412	Neuroblastoma	hsa-mir-369
413	Neuroblastoma	hsa-mir-622
414	Neuroblastoma	hsa-mir-520g
415	Neuroblastoma	hsa-mir-1273a
416	Neuroblastoma	hsa-mir-189
417	Neuroblastoma	hsa-mir-1972
418	Neuroblastoma	hsa-mir-3179
419	Neuroblastoma	hsa-mir-487a
420	Neuroblastoma	hsa-mir-1254
421	Neuroblastoma	hsa-mir-522
422	Neuroblastoma	hsa-mir-1247
423	Neuroblastoma	hsa-mir-523
424	Neuroblastoma	hsa-mir-758
425	Neuroblastoma	hsa-mir-663
426	Neuroblastoma	hsa-mir-617
427	Neuroblastoma	hsa-mir-1236
428	Neuroblastoma	hsa-mir-550b
429	Neuroblastoma	hsa-mir-605
430	Neuroblastoma	hsa-mir-760
431	Neuroblastoma	hsa-mir-648
432	Neuroblastoma	hsa-mir-612
433	Neuroblastoma	hsa-mir-548a
434	Neuroblastoma	hsa-mir-591
435	Neuroblastoma	hsa-mir-635
436	Neuroblastoma	hsa-mir-1229
437	Neuroblastoma	hsa-mir-668
438	Neuroblastoma	hsa-mir-654
439	Neuroblastoma	hsa-mir-769
440	Neuroblastoma	hsa-mir-520f
441	Neuroblastoma	hsa-mir-518a
442	Neuroblastoma	hsa-mir-624
443	Neuroblastoma	hsa-mir-448
444	Neuroblastoma	hsa-mir-610
445	Neuroblastoma	hsa-mir-570
446	Neuroblastoma	hsa-mir-614
447	Neuroblastoma	hsa-mir-662
448	Neuroblastoma	hsa-mir-569
449	Neuroblastoma	hsa-mir-647
450	Neuroblastoma	hsa-mir-567
451	Neuroblastoma	hsa-mir-592
452	Neuroblastoma	hsa-mir-611
453	Neuroblastoma	hsa-mir-582
454	Neuroblastoma	hsa-mir-601
455	Neuroblastoma	hsa-mir-518f
456	Neuroblastoma	hsa-mir-627
457	Neuroblastoma	hsa-mir-600
1	Heart Failure	hsa-mir-146a
2	Heart Failure	hsa-mir-15a
3	Heart Failure	hsa-mir-222
4	Heart Failure	hsa-mir-214
5	Heart Failure	hsa-let-7i
6	Heart Failure	hsa-mir-9
7	Heart Failure	hsa-mir-328
8	Heart Failure	hsa-mir-486
9	Heart Failure	hsa-mir-181b
10	Heart Failure	hsa-mir-141
11	Heart Failure	hsa-mir-483
12	Heart Failure	hsa-mir-206
13	Heart Failure	hsa-mir-31
14	Heart Failure	hsa-let-7g
15	Heart Failure	hsa-mir-200b
16	Heart Failure	hsa-mir-27b
17	Heart Failure	hsa-mir-125b
18	Heart Failure	hsa-mir-124
19	Heart Failure	hsa-mir-193b
20	Heart Failure	hsa-mir-221
21	Heart Failure	hsa-mir-20a
22	Heart Failure	hsa-mir-143
23	Heart Failure	hsa-mir-376b
24	Heart Failure	hsa-mir-34a
25	Heart Failure	hsa-mir-137
26	Heart Failure	hsa-mir-491
27	Heart Failure	hsa-mir-101
28	Heart Failure	hsa-mir-20b
29	Heart Failure	hsa-mir-138
30	Heart Failure	hsa-mir-127
31	Heart Failure	hsa-mir-219
32	Heart Failure	hsa-mir-184
33	Heart Failure	hsa-mir-370
34	Heart Failure	hsa-mir-196b
35	Heart Failure	hsa-mir-301a
36	Heart Failure	hsa-mir-451a
37	Heart Failure	hsa-mir-384
[truncated: 158,994 more rows]
